# Supplementary material for: Single-cell analyses reveal evolution mimicry during the specification of breast cancer subtype
Source: Theranostics. 2024 May 19;14(8):3104–26. doi: 10.7150/thno.96163 (PMC11155410; doi:10.7150/thno.96163)
Supplement: Supplementary file 2 — Supplementary tables. [file thnov14p3104s2.xlsx]

## Sheet: Table S1
Table S1. Public scRNA-seq datasets of normal breast tissues and malignant breast tissues enrolled in this study.
Tissues	Number of patients	Number of samples	Contents	Data resource	DOI	Citation
Normal breasts	13	13	Normal total cells	Published	10.15252/embj.2020107333	Pal et al., 2021
Normal breasts	11	11	Normal epithelial cells	Published	10.15252/embj.2020107333	Pal et al., 2021
Normal breasts	11	11	Normal total cells	Published	10.1038/s41588-023-01298-x	Nee et al., 2023
Breast cancers	34	34	Total cells	Published	10.15252/embj.2020107333	Pal et al., 2021
Breast cancers	26	26	Total cells	Published	10.1038/s41588-021-00911-1	Wu et al., 2021
Breast cancers	5	5	Total cells	Published	10.1038/s41587-020-00795-2	Gao et al., 2021
Breast cancers	5	5	Total cells	Published	10.1038/s41389-021-00355-6	Xu et al., 2021
Breast cancers	14	14	Total cells	Published	10.1038/s41422-020-0355-0	Qian et al., 2020
Breast cancers	42	84	Total cells	Published	10.1038/s41591-021-01323-8	Bassez et al., 2021
Breast cancers	5	10	Immune cells	Published	10.1016/j.ccell.2021.09.010	Zhang et al., 2021
Breast cancers	1	1	Immune cells	Published	10.1016/j.celrep.2021.109844	Binnewies et al., 2021
Breast cancers	2	2	T cells	Published	10.1038/s41591-018-0078-7	Savas et al., 2018

## Sheet: Table S2
Table S2. Top 100 positively expressed marker genes of each normal epithelial minor subset with redundancy elimination.
Cluster	Gene
LTF+_LP	S100A8
LTF+_LP	LTF
LTF+_LP	S100A9
LTF+_LP	SERPINB4
LTF+_LP	FDCSP
LTF+_LP	SAA2
LTF+_LP	S100A7
LTF+_LP	CHI3L1
LTF+_LP	RARRES1
LTF+_LP	SERPINB3
LTF+_LP	LCN2
LTF+_LP	CHI3L2
LTF+_LP	MMP7
LTF+_LP	OVOS2
LTF+_LP	PDZK1IP1
LTF+_LP	SAA1
LTF+_LP	PI3
LTF+_LP	AKR1C3
LTF+_LP	FBLN5
LTF+_LP	WFDC2
LTF+_LP	TNFAIP2
LTF+_LP	SLPI
LTF+_LP	OLFM4
LTF+_LP	CYP24A1
LTF+_LP	CYP1B1
LTF+_LP	SLC34A2
LTF+_LP	CCL20
LTF+_LP	SLC25A37
LTF+_LP	PIGR
LTF+_LP	SERPINB7
LTF+_LP	AKR1C1
LTF+_LP	NDRG2
LTF+_LP	SLC39A8
LTF+_LP	CD74
LTF+_LP	CLU
LTF+_LP	AKR1C2
LTF+_LP	CXCL5
LTF+_LP	PHLDA1
LTF+_LP	KYNU
LTF+_LP	DEFB1
LTF+_LP	CTSB
LTF+_LP	CSTB
LTF+_LP	NCOA7
LTF+_LP	TNFAIP6
LTF+_LP	RPL3
LTF+_LP	FABP7
LTF+_LP	CMPK1
LTF+_LP	SOD2
LTF+_LP	MT-CO2
LTF+_LP	C15orf48
LTF+_LP	GLRX
LTF+_LP	CTSC
LTF+_LP	NOP53
LTF+_LP	SLC26A2
LTF+_LP	FDPS
LTF+_LP	SERPINE2
LTF+_LP	ASS1
LTF+_LP	B2M
LTF+_LP	SORBS2
LTF+_LP	CCL2
LTF+_LP	ARRDC3
LTF+_LP	SLC25A6
LTF+_LP	MT-CO3
LTF+_LP	BTG1
LTF+_LP	RPS4X
LTF+_LP	CYP1A1
LTF+_LP	CLDN3
LTF+_LP	MFGE8
LTF+_LP	FOS
LTF+_LP	CXCL1
LTF+_LP	MT-CO1
LTF+_LP	CCL28
LTF+_LP	FTH1
LTF+_LP	RPL12
LTF+_LP	PRELID1
LTF+_LP	PROM1
LTF+_LP	HLA-DRA
LTF+_LP	PDE4B
LTF+_LP	GABRP
LTF+_LP	VNN1
LTF+_LP	TNIP3
LTF+_LP	RPL34
LTF+_LP	CYBA
LTF+_LP	IL32
LTF+_LP	PIK3R1
LTF+_LP	C3
LTF+_LP	HLA-B
LTF+_LP	ALDH1A3
LTF+_LP	DBI
LTF+_LP	ATP6V1B2
LTF+_LP	TALDO1
LTF+_LP	CBR3
LTF+_LP	S100A1
LTF+_LP	EIF3L
LTF+_LP	RPS9
LTF+_LP	SFRP1
LTF+_LP	RGS10
LTF+_LP	CFB
LTF+_LP	SLC5A6
LTF+_LP	PLSCR1
KRT23+_LP	KRT81
KRT23+_LP	KRT15
KRT23+_LP	HMGA1
KRT23+_LP	KRT23
KRT23+_LP	SCGB2A2
KRT23+_LP	CTSV
KRT23+_LP	KRT16
KRT23+_LP	SMS
KRT23+_LP	SCGB3A1
KRT23+_LP	EMP1
KRT23+_LP	ANXA1
KRT23+_LP	CLDN4
KRT23+_LP	CD24
KRT23+_LP	KLK10
KRT23+_LP	MALL
KRT23+_LP	CLDN1
KRT23+_LP	KRT19
KRT23+_LP	SNORC
KRT23+_LP	COL6A2
KRT23+_LP	TNFRSF11B
KRT23+_LP	COTL1
KRT23+_LP	GPAT3
KRT23+_LP	PHLDA2
KRT23+_LP	YWHAH
KRT23+_LP	S100A10
KRT23+_LP	G0S2
KRT23+_LP	PLAUR
KRT23+_LP	KLK5
KRT23+_LP	DAPP1
KRT23+_LP	NFKBIZ
KRT23+_LP	RCAN1
KRT23+_LP	CLDN7
KRT23+_LP	CXCL17
KRT23+_LP	ISG20
KRT23+_LP	HSP90AA1
KRT23+_LP	EPCAM
KRT23+_LP	CD59
KRT23+_LP	S100A16
KRT23+_LP	LMNA
KRT23+_LP	HEBP2
KRT23+_LP	FGFBP1
KRT23+_LP	KRT6B
KRT23+_LP	EZR
KRT23+_LP	CALM1
KRT23+_LP	TUBA4A
KRT23+_LP	SH3BGRL3
KRT23+_LP	MGP
KRT23+_LP	PTN
KRT23+_LP	EDN1
KRT23+_LP	ANXA2
KRT23+_LP	KCNN4
KRT23+_LP	RPS12
KRT23+_LP	KRT18
KRT23+_LP	SDC4
KRT23+_LP	HSPA1A
KRT23+_LP	CXCL3
KRT23+_LP	KLK6
KRT23+_LP	CDC42EP1
KRT23+_LP	IGF2BP2
KRT23+_LP	YWHAZ
KRT23+_LP	CEACAM1
KRT23+_LP	IQCG
KRT23+_LP	SVIL
KRT23+_LP	TFCP2L1
KRT23+_LP	MT-ND6
KRT23+_LP	LRRFIP2
KRT23+_LP	COL6A1
KRT23+_LP	HSPA8
KRT23+_LP	KRT7
KRT23+_LP	MTHFD2L
KRT23+_LP	S100A2
KRT23+_LP	KLF5
KRT23+_LP	S100A11
KRT23+_LP	CCND1
KRT23+_LP	MTRNR2L12
KRT23+_LP	PLPP2
KRT23+_LP	ELF3
KRT23+_LP	GPRC5A
KRT23+_LP	TSPO
AREG+_ML	AREG
AREG+_ML	HSPB1
AREG+_ML	AKAP12
AREG+_ML	STC1
AREG+_ML	TCIM
AREG+_ML	UGDH
AREG+_ML	AQP3
AREG+_ML	EREG
AREG+_ML	TFPI
AREG+_ML	MGLL
AREG+_ML	S100A6
AREG+_ML	SYTL2
AREG+_ML	TMSB4X
AREG+_ML	S100A14
AREG+_ML	USP53
AREG+_ML	LMCD1
AREG+_ML	TM4SF1
AREG+_ML	ADIRF
AREG+_ML	ANKRD30A
AREG+_ML	PRSS23
AREG+_ML	MALAT1
AREG+_ML	KLF6
AREG+_ML	CALM2
AREG+_ML	PLOD2
AREG+_ML	GOLM1
AREG+_ML	SAT1
AREG+_ML	STC2
AREG+_ML	CIB1
AREG+_ML	TFF1
AREG+_ML	MXD1
AREG+_ML	TMEM45B
AREG+_ML	ERRFI1
AREG+_ML	IER3
AREG+_ML	BZW1
AREG+_ML	PTHLH
AREG+_ML	RAB11FIP1
AREG+_ML	HES4
AREG+_ML	KRT8
AREG+_ML	CD99
AREG+_ML	UGCG
AREG+_ML	HIGD1A
AREG+_ML	TSC22D1
AREG+_ML	TMC5
AREG+_ML	EMP3
AREG+_ML	TGM2
AREG+_ML	HIF1A
AREG+_ML	MYL12B
AREG+_ML	HERC4
AREG+_ML	BATF
AREG+_ML	GADD45B
AREG+_ML	LRRFIP1
AREG+_ML	RASD1
AREG+_ML	CST3
AREG+_ML	PMAIP1
AREG+_ML	PALLD
AREG+_ML	MYH9
AREG+_ML	ATP1B1
AREG+_ML	ACTG1
AREG+_ML	GNAS
AREG+_ML	ACTB
AREG+_ML	CAPG
AREG+_ML	AZGP1
AREG+_ML	MYO6
AREG+_ML	MYL12A
AREG+_ML	C6orf141
AREG+_ML	VAMP8
AREG+_ML	COX17
AREG+_ML	LURAP1L
AREG+_ML	VMP1
AREG+_ML	ABRACL
AREG+_ML	BCAS4
AREG+_ML	SPINK1
AREG+_ML	JUND
AREG+_ML	CDH1
AREG+_ML	SYTL4
AREG+_ML	PDLIM5
AREG+_ML	SQOR
AREG+_ML	WEE1
AREG+_ML	MEAF6
AREG+_ML	CRABP2
AREG+_ML	CLIC1
AREG+_ML	MACF1
AREG+_ML	DYNLT3
AREG+_ML	CYTOR
AREG+_ML	DNAJC12
AREG+_ML	RHOB
AREG+_ML	TNFAIP8
AREG+_ML	ARHGAP29
AREG+_ML	RHOC
AREG+_ML	FSTL3
AREG+_ML	C19orf33
AREG+_ML	FLNB
AREG+_ML	SEMA3B
AREG+_ML	CYSTM1
AREG+_ML	CX3CL1
AREG+_ML	CLIP1
TNFSF10+_ML	TNFSF10
TNFSF10+_ML	AGR2
TNFSF10+_ML	TFF3
TNFSF10+_ML	CYB5A
TNFSF10+_ML	SOX4
TNFSF10+_ML	TBX3
TNFSF10+_ML	PLAT
TNFSF10+_ML	SCCPDH
TNFSF10+_ML	CXCL6
TNFSF10+_ML	SMIM14
TNFSF10+_ML	MDK
TNFSF10+_ML	IFITM2
TNFSF10+_ML	MARCKSL1
TNFSF10+_ML	SMIM22
TNFSF10+_ML	SERPINA3
TNFSF10+_ML	TUBA1A
TNFSF10+_ML	NDUFV2
TNFSF10+_ML	XBP1
TNFSF10+_ML	H2AFJ
TNFSF10+_ML	SERF2
TNFSF10+_ML	ZFP36L1
TNFSF10+_ML	PTGR1
TNFSF10+_ML	SLC7A2
TNFSF10+_ML	EFHD1
TNFSF10+_ML	CARHSP1
TNFSF10+_ML	EFNA1
TNFSF10+_ML	NINJ1
TNFSF10+_ML	PPDPF
TNFSF10+_ML	C8orf4
TNFSF10+_ML	FASN
TNFSF10+_ML	TSPAN15
TNFSF10+_ML	COX6C
TNFSF10+_ML	MUC1
TNFSF10+_ML	GDF15
TNFSF10+_ML	CD47
TNFSF10+_ML	GSTM3
TNFSF10+_ML	DIO2
TNFSF10+_ML	LIMCH1
TNFSF10+_ML	UCP2
TNFSF10+_ML	FXYD3
TNFSF10+_ML	ANKRD36C
TNFSF10+_ML	RND1
TNFSF10+_ML	NAMPT
TNFSF10+_ML	TMSB10
TNFSF10+_ML	SH3BGRL
TNFSF10+_ML	ALCAM
TNFSF10+_ML	ELOVL5
TNFSF10+_ML	MLPH
TNFSF10+_ML	TFAP2A
TNFSF10+_ML	NTN4
TNFSF10+_ML	PSENEN
TNFSF10+_ML	BHLHE40
Myoepithelial	KRT14
Myoepithelial	TAGLN
Myoepithelial	ACTA2
Myoepithelial	ACTG2
Myoepithelial	IGFBP3
Myoepithelial	MYLK
Myoepithelial	TPM2
Myoepithelial	KRT17
Myoepithelial	CYR61
Myoepithelial	ADM
Myoepithelial	HERPUD1
Myoepithelial	HSPA5
Myoepithelial	CALD1
Myoepithelial	MYL9
Myoepithelial	NUPR1
Myoepithelial	IGFBP5
Myoepithelial	PGF
Myoepithelial	FBXO32
Myoepithelial	IGFBP2
Myoepithelial	APOE
Myoepithelial	CAV1
Myoepithelial	MANF
Myoepithelial	GYPC
Myoepithelial	TUBB2B
Myoepithelial	HILPDA
Myoepithelial	GADD45A
Myoepithelial	CNN1
Myoepithelial	GAPDH
Myoepithelial	HSP90B1
Myoepithelial	CALR
Myoepithelial	GAS6
Myoepithelial	DST
Myoepithelial	SSR3
Myoepithelial	SNHG8
Myoepithelial	ID4
Myoepithelial	LDHA
Myoepithelial	TGFB1I1
Myoepithelial	CSRP1
Myoepithelial	FHL2
Myoepithelial	SELENOK
Myoepithelial	FBXO2
Myoepithelial	SLC2A1
Myoepithelial	SDF2L1
Myoepithelial	TPI1
Myoepithelial	SLC25A4
Myoepithelial	DKK3
Myoepithelial	SNHG12
Myoepithelial	H1FX
Myoepithelial	BNIP3
Myoepithelial	ADAMTS1
Myoepithelial	CEBPD
Myoepithelial	CD200
Myoepithelial	TCEAL9
Myoepithelial	TINAGL1
Myoepithelial	TMED9
Myoepithelial	PDIA6
Myoepithelial	KRT5
Myoepithelial	AMIGO2
Myoepithelial	CDK2AP2
Myoepithelial	DHRS3
Myoepithelial	RBPMS
Myoepithelial	MSRB3
Myoepithelial	PPIB
Myoepithelial	DDIT3
Myoepithelial	SMIM3
Myoepithelial	DNAJB9
Myoepithelial	SELENOM
Myoepithelial	SEC61G
Myoepithelial	PGK1
Myoepithelial	CSRP2
Myoepithelial	FAM162A
Myoepithelial	C1R
Myoepithelial	SERPINB5
Myoepithelial	P4HB
Myoepithelial	IFITM3
Myoepithelial	MT1E
Myoepithelial	SERPINH1
Myoepithelial	PGAM1
Myoepithelial	EPB41L4A-AS1
Myoepithelial	PDLIM4
Myoepithelial	NNMT
Myoepithelial	PDIA4
Myoepithelial	SERPING1
Myoepithelial	A2M
Myoepithelial	C4orf3
Myoepithelial	SNHG7
Myoepithelial	PHGDH
Myoepithelial	ALDOA
Myoepithelial	PLS3
Myoepithelial	CAV2
Myoepithelial	SH3BP5
Myoepithelial	DNAJB11
Myoepithelial	VEGFA
Myoepithelial	C6orf48
Myoepithelial	MT2A
Myoepithelial	NDRG1
Myoepithelial	IGFBP4
Myoepithelial	F3
Myoepithelial	MT1X
Basal	CRYAB
Basal	CXCL2
Basal	CXCL8
Basal	MMP3
Basal	SFN
Basal	ITGB1
Basal	MYC
Basal	LAMA3
Basal	MEG3
Basal	NCL
Basal	GPC1
Basal	ID3
Basal	ODC1
Basal	CLMP
Basal	DDX21
Basal	GEM
Basal	ITGA2
Basal	ARID5B
Basal	SGK1
Basal	THBS1
Basal	COL17A1
Basal	RND3
Basal	NRP2
Basal	DDX18
Basal	HBEGF
Basal	HSP90AB1
Basal	TNS4
Basal	STK17A
Basal	HNRNPAB
Basal	LIMA1
Basal	GSTO1
Basal	GPATCH4
Basal	NOP56
Basal	SERBP1
Basal	WDR43
Basal	SRM
Basal	FAM126A
Basal	PNO1
Basal	EIF5
Basal	MRGPRX3
Basal	FOSL1
Basal	PRNP
Basal	EBNA1BP2
Basal	FGFR1
Basal	SFPQ
Basal	MT1A
Basal	PUM3
Basal	CYCS
Basal	YBX3
Basal	HSPD1
Basal	PTP4A1
Basal	FTL
Basal	PPP1R15A
Basal	KCNMA1
Basal	NPM1
Basal	RRP15
Basal	SPP1
Basal	NOP16
Basal	TUBB6
Basal	CCND2
Basal	CTNNAL1
Basal	OXTR
Basal	MFSD2A
Basal	GNL3
Basal	SH3PXD2A
Basal	AKR1B1
Basal	LYAR
Basal	PTTG1
Basal	ESF1
Basal	RRP9
Basal	ITGA6
Basal	PRMT1
Basal	MRTO4
Basal	DLL1
Basal	TOMM40
Basal	IFRD1
Basal	TRIB1
Basal	PA2G4
Basal	SRSF7
Basal	SEMA3C
Basal	SLC38A1
Basal	DCAF13
MUCL1+_ML	PIP
MUCL1+_ML	MUCL1
MUCL1+_ML	SERPINA1
MUCL1+_ML	HMGB3
MUCL1+_ML	ORM1
MUCL1+_ML	CP
MUCL1+_ML	APOD
MUCL1+_ML	TFPI2
MUCL1+_ML	GLUL
MUCL1+_ML	PRLR
MUCL1+_ML	DHCR24
MUCL1+_ML	CFD
MUCL1+_ML	IL6ST
MUCL1+_ML	NEAT1
MUCL1+_ML	TAT
MUCL1+_ML	MYBPC1
MUCL1+_ML	DLG5
MUCL1+_ML	TMEM59
MUCL1+_ML	RHOBTB3
MUCL1+_ML	TIMP1
MUCL1+_ML	TC2N
MUCL1+_ML	SELENOP
MUCL1+_ML	PDLIM1
MUCL1+_ML	SLC39A6
MUCL1+_ML	NFIA
MUCL1+_ML	AGR3
MUCL1+_ML	S100P
MUCL1+_ML	NRIP1
MUCL1+_ML	STEAP4
MUCL1+_ML	TMBIM4
MUCL1+_ML	MAGED2
MUCL1+_ML	IRS1
MUCL1+_ML	PDK4
MUCL1+_ML	LINC02015
MUCL1+_ML	UQCC2
MUCL1+_ML	APLP2
MUCL1+_ML	CA12
MUCL1+_ML	TYMP
MUCL1+_ML	TBL1XR1
MUCL1+_ML	TANC2
MUCL1+_ML	STOM
MUCL1+_ML	SCGB1D2
MUCL1+_ML	HMOX1
MUCL1+_ML	CA2

## Sheet: Table S3
Table S3. Top 1% variable genes in cancer cells based on variance analysis.
Gene	Variance
SCGB2A2	4.13184
MUCL1	2.51149
MGP	2.23091
TFF3	2.06799
KRT17	1.84277
S100A7	1.83735
PIP	1.80837
S100A9	1.71972
S100A8	1.68849
VIM	1.66214
KRT14	1.63974
CPB1	1.5962
FDCSP	1.3771
MT.RNR2	1.37575
TFF1	1.35842
CALML5	1.27669
CXCL14	1.25472
SCGB1D2	1.2113
S100A6	1.17959
TAGLN	1.10665
AZGP1	1.09589
SLPI	1.08179
SAA1	1.01712
MT1X	1.00811
AGR2	0.970021
IFI27	0.955554
MT2A	0.930246
CRYAB	0.895777
LTF	0.855845
IGFBP5	0.849435
CD24	0.846977
MMP7	0.815253
COX6C	0.785133
MT.RNR1	0.780127
RARRES1	0.780089
TPM2	0.776556
GNB2L1	0.773798
KRT81	0.770852
FABP5	0.770628
CD74	0.759887
ACTA2	0.751959
MTRNR2L12	0.73922
AGR3	0.727055
APOD	0.719283
ANXA1	0.700939
KRT15	0.694943
XBP1	0.691366
MFGE8	0.672769
SLC39A6	0.671197
CSTB	0.660107
S100A1	0.656896
HLA.B	0.651979
LGALS1	0.636223
GSTP1	0.635993
AREG	0.629769
CHI3L1	0.621255
KRT19	0.620293
WFDC2	0.61825
GATA3	0.618145
MT.ATP8	0.615592
HIST1H4C	0.614989
S100A10	0.603526
S100P	0.598878
MYL9	0.591561
S100A2	0.591397
DDIT4	0.590257
SFRP1	0.583427
MYLK	0.574045
PTN	0.571667
ANKRD30A	0.570309
S100A4	0.564861
SERHL2	0.563324
CALD1	0.557634
DCD	0.548173
KRT7	0.542724
IGF2	0.542451
CEACAM6	0.538338
TNFSF10	0.530835
ERBB2	0.523754
CLU	0.523089
BTG2	0.520849
HLA.A	0.519584
STC2	0.51923
KRT6B	0.513244
RPS20	0.512384
KRT5	0.50722
ZFP36	0.506636
B2M	0.505354
BGN	0.504443
IFITM3	0.4942
UBE2C	0.493311
CST3	0.48651
C2orf40	0.48543
MT.ND4L	0.483365
IGKC	0.48171
APOE	0.478408
STMN1	0.474998
ACTG2	0.471151
SERPINA1	0.470008
MIEN1	0.469973
NDRG1	0.461291
ATP5G2	0.454005
CRABP1	0.453239
HSPB1	0.452329
IFI6	0.447052
MAGED2	0.446987
TACSTD2	0.446252
ATP5E	0.442491
LY6E	0.441718
HLA.DRA	0.440659
LCN2	0.440325
CLDN4	0.43905
ADIRF	0.434519
TUBA1B	0.432892
S100A14	0.43033
ESR1	0.429553
ASAH1	0.422077
LDHB	0.418295
SCGB2A1	0.417482
CLDN3	0.412579
PHGR1	0.410617
KRT18	0.405738
TM4SF1	0.40433
RPL23	0.404296
MT1E	0.399006
TMSB4X	0.3977
IFITM1	0.397306
HES1	0.396852
RPS17	0.395034
HMGB2	0.387603
ISG15	0.387077
GSTM3	0.385663
CTHRC1	0.381083
GAPDH	0.379978
SCGB1B2P	0.378946
EVL	0.378757
SAT1	0.377971
SLC40A1	0.377784
RHOB	0.376712
CRIP1	0.376032
TIMP1	0.37182
CXCL2	0.36997
LGALS3	0.366759
PRSS23	0.362841
MALAT1	0.361488
FN1	0.36102
HLA.C	0.359748
FBXO32	0.359553
SOD2	0.358966
FOS	0.355347
SCGB3A1	0.355253
HLA.DRB1	0.35405
ALDOA	0.353444
RPL27A	0.352968
CEBPD	0.350173
KRT6A	0.349229
CDKN2A	0.345282
CENPF	0.34226
CRABP2	0.339428
YBX1	0.338655
GABARAP	0.338616
RPL13A	0.338272
DBI	0.336181
PLAT	0.333389
CYB5A	0.331936
RACK1	0.33102
DHRS2	0.330419
ANXA2	0.329019
MLPH	0.325138
ELF3	0.324732
ACAN	0.320061
SMIM22	0.319525
A2M	0.318893
PKIB	0.318152
JUNB	0.316966
FOSB	0.316883
ATF3	0.313874
GABRP	0.313156
HEBP2	0.306914
COL2A1	0.305963
BCAM	0.30579
RPL19	0.305761
KRT23	0.305144
IGFBP4	0.304773
FABP7	0.303246
TIMP3	0.302555
MTRNR2L8	0.301801
TOP2A	0.301024
H2AFZ	0.300016
PERP	0.299244
H2AFJ	0.298846
NFKBIA	0.298628
GPX1	0.296666
SH3BGRL	0.295674
NDUFA4L2	0.294856
RPL41	0.294117
CHGB	0.291786
ZG16B	0.289355
AARD	0.288752
SPDEF	0.286677
NFKBIZ	0.283603
TCEB2	0.27986
SEPW1	0.279639
MRPS30.DT	0.278906
CRISPLD1	0.278402
RARRES3	0.277105
AC090498.1	0.276504
SCUBE2	0.276369
PTTG1	0.275576
FASN	0.274843
TMSB10	0.274589
KRT16	0.274217
ATP5F1E	0.273764
S100A16	0.271845
PSMA7	0.270805
ALCAM	0.268783
MGST1	0.268163
CLEC3A	0.267699
CTGF	0.26711
ATP5L	0.266638
TSPAN13	0.263884
ENO1	0.26024
CKS1B	0.259198
AKR7A3	0.25889
TUBB	0.258835
ATP5MC2	0.258718
SOD3	0.25816
CD59	0.257197
AQP3	0.256013
CSTA	0.255671
RPS10	0.255538
EPCAM	0.254818
NNMT	0.254031
ID1	0.253759
PTGDS	0.253142
CAV1	0.252996
SLC9A3R1	0.252522
S100A11	0.251667
HSP90AA1	0.251282
EGR1	0.250944
ZFP36L2	0.250493
STARD10	0.248761
DUSP4	0.248395
NPW	0.246692
COTL1	0.246386
CCND1	0.246174
CYR61	0.24506
TFAP2B	0.24407
IFITM2	0.243571
EEF2	0.243407
JPT1	0.243151
IGFBP7	0.242639
DCXR	0.242573
MT.ND3	0.24239
DST	0.242139
NDUFC2	0.241993
NEAT1	0.241757
AR	0.241588
IER3	0.240575
MAL2	0.239777
KLF6	0.238862
NUCB2	0.237224
PCLAF	0.236974
RPS4X	0.236389
BST2	0.235215
MUC1	0.235185
TMEM45A	0.234076
SOX4	0.233799
CSRP1	0.232206
GLUL	0.231088
SDC2	0.227957
STAC2	0.227422
MRAS	0.226576
CIRBP	0.225604
TPM1	0.225282
SELM	0.225261
MRPS30	0.224497
CKS2	0.22437
BIRC5	0.222057
GFRA1	0.221644
HSPA1A	0.221032
NQO1	0.220919
PHLDA2	0.220764
RPL26	0.220571
PSMD3	0.219977
IL32	0.219127
SMC4	0.219083
GRB7	0.219045
NAT1	0.218966
RAC1	0.218901
PDIA3	0.218387
H3F3A	0.217409
HMGN2	0.217124
DEK	0.217113
FLNA	0.216527
YBX3	0.216461
MIF	0.216217
RPS2	0.215958
RPS26	0.215921
ITM2C	0.215763
IL6ST	0.215456
ATP5G3	0.215393
ASCL1	0.214811
MSMB	0.214232
NFIB	0.213942
LY6D	0.213861
RPS29	0.213405
SPARC	0.213212
CXCL13	0.212989
AC093001.1	0.212065
COL6A1	0.211272
MT.ND6	0.211246
JUND	0.211152
UBE2S	0.210419
EFNA1	0.210372
GPRC5A	0.209835
NUSAP1	0.209289
SERPINB3	0.208732
FTL	0.208565
SCRG1	0.208254
HLA.DPA1	0.208209
APP	0.206273
PDZK1IP1	0.205362
ARL6IP1	0.204483
GADD45B	0.203806
SELENOP	0.203423
TFPI2	0.203253
GDF15	0.202556
ATP5PF	0.202505
PABPC1	0.202438
UQCRH	0.202413
ABHD2	0.202075
DUSP1	0.202062
SELENOM	0.201901
KRT10	0.201624
RHOBTB3	0.201261
SUSD3	0.201011
HMGA1	0.200499
ATP5MC3	0.200484
NR4A1	0.200389
MPHOSPH6	0.200199
ACTB	0.200131
MDK	0.199688
HMGB1	0.199319
RPL7	0.199173
LDHA	0.198647
EFHD1	0.198337
KRT8	0.197967
COL6A2	0.19777
CHI3L2	0.197139
SAA2	0.196576
LDLRAD4	0.196099
DNAJB1	0.195556
NME2	0.195424
GNAS	0.194821
TXN	0.19424
HLA.DRB5	0.194085
NUCKS1	0.194009
S100B	0.193683
PSMB3	0.193562
USMG5	0.192663
EEF1A1	0.192345
RPL34	0.191747
TPM4	0.191682
TPT1	0.191338
SHFM1	0.191145
PPDPF	0.190231
HLA.E	0.190053
CA2	0.189903
DEFB1	0.189749
JUN	0.189747
ELOVL5	0.189366
KDELR2	0.189295
SPTSSA	0.188854
PPIB	0.18878
SEC61G	0.188377
RANBP1	0.187481
CXCL10	0.187389
HMGB3	0.186539
TBC1D9	0.185536
TUBA1A	0.185038
NDRG2	0.184926
ATP5MD	0.184815
SFN	0.184275
AFF3	0.183903
SNAI2	0.183517
MYL12A	0.183096
HN1	0.182928
SUB1	0.182707
GRINA	0.182706
IGLV3.1	0.182516
ARPC1B	0.182326
HSPA1B	0.182185
ASPH	0.181817
ATP5D	0.181419
PBX1	0.181067
TSPO	0.181029
CDKN1A	0.180729
LMNA	0.180399
ITGB6	0.18029
SYNM	0.180134
NPC2	0.179803
CFD	0.179736
FSCN1	0.179516
RGS5	0.179196
CCT5	0.178446
GLTSCR2	0.178266
GSN	0.178201
HLA.DPB1	0.177469
PTMA	0.176451
MKI67	0.175619
ZFP36L1	0.175519
MSL1	0.175462
PHB	0.175413
RPL8	0.175242
SERPINE2	0.175109
C15orf48	0.175038

## Sheet: Table S4
Table S4. Intersections of marker genes from normal epithelial and cancer cells.
Cluster	Gene
LTF+_LP	S100A8
LTF+_LP	LTF
LTF+_LP	S100A9
LTF+_LP	FDCSP
LTF+_LP	SAA2
LTF+_LP	S100A7
LTF+_LP	CHI3L1
LTF+_LP	RARRES1
LTF+_LP	SERPINB3
LTF+_LP	LCN2
LTF+_LP	CHI3L2
LTF+_LP	MMP7
LTF+_LP	PDZK1IP1
LTF+_LP	SAA1
LTF+_LP	WFDC2
LTF+_LP	SLPI
LTF+_LP	NDRG2
LTF+_LP	CD74
LTF+_LP	CLU
LTF+_LP	DEFB1
LTF+_LP	CSTB
LTF+_LP	FABP7
LTF+_LP	SOD2
LTF+_LP	C15orf48
LTF+_LP	SERPINE2
LTF+_LP	B2M
LTF+_LP	RPS4X
LTF+_LP	CLDN3
LTF+_LP	MFGE8
LTF+_LP	FOS
LTF+_LP	GABRP
LTF+_LP	RPL34
LTF+_LP	IL32
LTF+_LP	DBI
LTF+_LP	S100A1
LTF+_LP	SFRP1
KRT23+_LP	KRT81
KRT23+_LP	KRT15
KRT23+_LP	HMGA1
KRT23+_LP	KRT23
KRT23+_LP	SCGB2A2
KRT23+_LP	KRT16
KRT23+_LP	SCGB3A1
KRT23+_LP	ANXA1
KRT23+_LP	CLDN4
KRT23+_LP	CD24
KRT23+_LP	KRT19
KRT23+_LP	COL6A2
KRT23+_LP	COTL1
KRT23+_LP	PHLDA2
KRT23+_LP	S100A10
KRT23+_LP	NFKBIZ
KRT23+_LP	HSP90AA1
KRT23+_LP	EPCAM
KRT23+_LP	CD59
KRT23+_LP	S100A16
KRT23+_LP	LMNA
KRT23+_LP	HEBP2
KRT23+_LP	KRT6B
KRT23+_LP	MGP
KRT23+_LP	PTN
KRT23+_LP	ANXA2
KRT23+_LP	KRT18
KRT23+_LP	HSPA1A
KRT23+_LP	COL6A1
KRT23+_LP	KRT7
KRT23+_LP	S100A2
KRT23+_LP	S100A11
KRT23+_LP	CCND1
KRT23+_LP	MTRNR2L12
KRT23+_LP	ELF3
KRT23+_LP	GPRC5A
KRT23+_LP	TSPO
AREG+_ML	AREG
AREG+_ML	HSPB1
AREG+_ML	AQP3
AREG+_ML	S100A6
AREG+_ML	TMSB4X
AREG+_ML	S100A14
AREG+_ML	TM4SF1
AREG+_ML	ADIRF
AREG+_ML	ANKRD30A
AREG+_ML	PRSS23
AREG+_ML	MALAT1
AREG+_ML	KLF6
AREG+_ML	SAT1
AREG+_ML	STC2
AREG+_ML	TFF1
AREG+_ML	IER3
AREG+_ML	KRT8
AREG+_ML	GADD45B
AREG+_ML	CST3
AREG+_ML	GNAS
AREG+_ML	ACTB
AREG+_ML	AZGP1
AREG+_ML	MYL12A
AREG+_ML	JUND
AREG+_ML	CRABP2
AREG+_ML	RHOB
TNFSF10+_ML	TNFSF10
TNFSF10+_ML	AGR2
TNFSF10+_ML	TFF3
TNFSF10+_ML	CYB5A
TNFSF10+_ML	SOX4
TNFSF10+_ML	PLAT
TNFSF10+_ML	MDK
TNFSF10+_ML	IFITM2
TNFSF10+_ML	SMIM22
TNFSF10+_ML	TUBA1A
TNFSF10+_ML	XBP1
TNFSF10+_ML	H2AFJ
TNFSF10+_ML	ZFP36L1
TNFSF10+_ML	EFHD1
TNFSF10+_ML	EFNA1
TNFSF10+_ML	PPDPF
TNFSF10+_ML	FASN
TNFSF10+_ML	COX6C
TNFSF10+_ML	MUC1
TNFSF10+_ML	GDF15
TNFSF10+_ML	GSTM3
TNFSF10+_ML	TMSB10
TNFSF10+_ML	SH3BGRL
TNFSF10+_ML	ALCAM
TNFSF10+_ML	ELOVL5
TNFSF10+_ML	MLPH
Myoepithelial	KRT14
Myoepithelial	TAGLN
Myoepithelial	ACTA2
Myoepithelial	ACTG2
Myoepithelial	MYLK
Myoepithelial	TPM2
Myoepithelial	KRT17
Myoepithelial	CYR61
Myoepithelial	CALD1
Myoepithelial	MYL9
Myoepithelial	IGFBP5
Myoepithelial	FBXO32
Myoepithelial	APOE
Myoepithelial	CAV1
Myoepithelial	GAPDH
Myoepithelial	DST
Myoepithelial	LDHA
Myoepithelial	CSRP1
Myoepithelial	CEBPD
Myoepithelial	KRT5
Myoepithelial	PPIB
Myoepithelial	SELENOM
Myoepithelial	SEC61G
Myoepithelial	IFITM3
Myoepithelial	MT1E
Myoepithelial	NNMT
Myoepithelial	A2M
Myoepithelial	ALDOA
Myoepithelial	MT2A
Myoepithelial	NDRG1
Myoepithelial	IGFBP4
Myoepithelial	MT1X
Basal	CRYAB
Basal	CXCL2
Basal	SFN
Basal	YBX3
Basal	FTL
Basal	PTTG1
MUCL1+_ML	PIP
MUCL1+_ML	MUCL1
MUCL1+_ML	SERPINA1
MUCL1+_ML	HMGB3
MUCL1+_ML	APOD
MUCL1+_ML	TFPI2
MUCL1+_ML	GLUL
MUCL1+_ML	CFD
MUCL1+_ML	IL6ST
MUCL1+_ML	NEAT1
MUCL1+_ML	RHOBTB3
MUCL1+_ML	TIMP1
MUCL1+_ML	SELENOP
MUCL1+_ML	SLC39A6
MUCL1+_ML	AGR3
MUCL1+_ML	S100P
MUCL1+_ML	MAGED2
MUCL1+_ML	SCGB1D2
MUCL1+_ML	CA2

## Sheet: Table S5
Table S5. Reccurent cancer cell gene modules.
Cycle	Stress	Interferon	Hypoxia	Oxphos	Metal	Mesenchymal	pEMT	Alveolar	Basal	Squamous	Glandular	Ciliated	AC	OPC	NPC
ACYP1	ABHD3	ACTN1	ADM	ATOX1	FKBP5	AQP1	ACTB	AGER	ALDH3A1	AKR1B10	AGR2	AC007906.2	AGT	ASCL1	ARL4D
ANLN	AC016629.8	APOL1	AHNAK	ATP5H	HEY1	BGN	ACTG1	CAPN8	ASPN	AQP3	AQP5	AGR3	ALDOC	MAP3K1	CAMK2N1
ANP32B	ADAMTS1	APOL2	ALDOA	C14orf2	HTRA1	CALD1	ADIRF	CAV1	ASS1	C10orf99	BCAT1	ARMC3	APOE	MMP2	CCNG2
ANP32E	ANKRD28	APOL3	ANGPTL4	COX14	MT1F	CCDC80	AKAP12	CAV2	ATP1B3	CA2	C15orf48	C1orf194	AQP4	OLIG1	CELF4
APITD1	ANKRD37	APOL6	BLNK	MYEOV2	MT1G	COL1A1	AKR1C1	CLIC5	COL17A1	CALML3	CD47	C20orf85	BBOX1	OLIG2	CELF5
APOBEC3B	ARC	B2M	BNIP3	NDUFA1	MT1H	COL1A2	ANXA1	CST6	COL18A1	CALML5	CEACAM5	C5orf49	CASQ1	SEZ6L	DAAM1
ARHGAP11A	AREG	BST2	BNIP3L	NDUFA12	MT1M	COL3A1	ANXA2	CYP4B1	CXCL14	CD14	CEACAM6	C9orf116	CPVL	SOX8	DCX
ARHGAP11B	ARID5B	C19orf66	C4orf3	NDUFA3	PMP2	COL5A2	ANXA3	EMP2	DCN	CDH1	CLDN10	C9orf24	CRYAB	WSCD1	DLX1
ARL6IP1	ARL5B	C1R	CA9	NDUFB3	TPST1	COL6A1	ANXA5	FXYD3	DST	CLDN7	CLDN18	CALM1	CSRP1		DLX2
ARL6IP6	ATF3	C1S	CASP14	NDUFS6		COL6A3	ARL4C	LMO7	FBXO32	CRABP2	CLU	CAPS	CYSTM1		DLX5
ASF1B	B3GNT5	C3	DDIT4	NME1		CPE	ARPC1B	MYL12A	FTH1	DEFB1	CP	CAPSL	DKK3		DLX6
ASPM	BAG3	C5orf56	DHRS3	PET100		FN1	BCAM	MYL9	GABRP	DMKN	CREB3L1	CCDC146	DOK5		DLX6-AS1
ATAD2	BAMBI	CCL2	EGLN3	POLR2I		GJA1	BPGM	RARRES2	GPNMB	DSC1	CST2	CCDC170	EEPD1		GPC2
ATAD5	BBC3	CCL27	ENO2	POLR2L		GNG11	C19orf33	SCEL	HOPX	DSC2	CST4	CETN2	EFEMP1		KIF5C
AURKA	BHLHE40	CCL5	EPAS1	RBX1		NPC2	CAPN2	TNNC1	ITGB4	DSG1	CTSS	CFAP126	EZR		KLHDC8A
AURKB	BIRC3	CD74	ERO1L	ROMO1		NRP2	CD151	TRAM1	JMJD1C	DSP	CYP3A5	CFAP157	GABRB1		KLHL35
BARD1	BRD2	CFB	FAM162A	SCAND1		SDC2	CD24		KRT14	FABP5	DHRS9	CFAP43	GATSL3		LBH
BCL2L12	BTG1	CFH	FUT11	SEPW1		SPARC	CD44		KRT15	FGFBP1	DMBT1	CSPP1	GFAP		MEIS2
BIRC5	BTG2	CMPK2	HILPDA	SLIRP			CD59		KRT5	GJB2	FMOD	CTXN1	GRAMD3		MIAT
BORA	C10orf10	CX3CL1	HK2	TIMM8B			CD68		NAV2	GRHL3	GPX2	DNAAF1	ID3		NREP
BRCA1	C11orf96	CXCL10	IGFBP3	TXNDC17			CD9		NDRG2	IGFL1	IGFBP5	DNAH12	ID4		NSG1
BTG3	C16orf98	CXCL11	LDHA	UQCR10			CD99		PDLIM1	IVL	IL1R2	DNALI1	LAMP5		PAK3
BUB1	C1orf63	CXCL9	LINC01133	USMG5			CDA		SFRP1	KLC3	KIAA1324	DYNLL1	LCAT		RAB3A
BUB1B	C5orf45	DDX58	MGP	UXT			CDKN2A		SLITRK6	KLK10	KRT23	EFHC1	LPL		RBFOX2
C12orf75	C8orf4	DDX60	NDRG1				CFL1		THBS2	KLK11	LCN2	FAM183A	MLC1		SOX11
C19orf48	CA12	DDX60L	NDUFA4L2				CHI3L1		TP53AIP1	KRT1	LGALS4	FAM229B	MT1X		STMN2
C21orf58	CCL20	DYNLT1	NRN1				CLIC1		TPT1	KRT10	LTF	FOXJ1	NTRK2		STMN4
CALM2	CCNL1	EIF2AK2	P4HA1				COTL1		TXNIP	KRT16	LYZ	LRRC23	OLFM2		SYT1
CALM3	CCP110	EPSTI1	PDK1				CRIP1		UBA52	KRT2	MAL2	LRRIQ1	PLTP		TAGLN3
CARHSP1	CD55	ETV7	PFKFB3				CSTB		UQCRH	KRT6A	MIA	MORN2	PMP22		TMSB15A
CASC5	CDKN1A	FXYD5	PFKP				CTGF		VCAN	KRT6B	MMP7	MS4A8	PRLHR
CCDC34	CDKN2AIP	GBP1	PGF				CTSB		VTCN1	KRT6C	MUC1	PIFO	SPARCL1
CCNA2	CEBPB	GBP2	PGK1				DKK1		ZFAND5	KRTDAP	MUC16	PPIL6	SPOCK1
CCNB1	CEBPD	GBP3	PLIN2				ECM1			LGALS7B	MUC5AC	PSENEN	TBC1D10A
CCNB2	CITED2	GBP4	PLOD2				EIF4EBP1			LY6D	MUC5B	ROPN1L	VAMP5
CCNE1	CLDN3	GBP5	PTHLH				EIF5A			LYPD3	NAPSA	RSPH1
CCNE2	CLDN4	GLUL	RGCC				EMP3			MALL	NQO1	SPATA18
CCT5	CLK1	HAPLN3	SLC16A1				ENO1			P2RY2	OLFM4	TPPP3
CDC20	CSRNP1	HELZ2	SLC16A3				F3			PKP1	ONECUT2	UBXN10
CDC25B	CXCL1	HERC5	SLC2A1				FLNA			PLA2G4E	PGC
CDC45	CXCL2	HERC6	SLC2A3				FLNB			PRSS3	PHGR1
CDC6	CXCL3	HLA-A	SLC6A8				FSTL3			PVRL4	PIGR
CDCA2	CXCL5	HLA-B	SNCG				FTL			RAB25	PLA2G2A
CDCA3	CXCL8	HLA-C	SPAG4				G0S2			RHOV	PLAC8
CDCA4	CYP1B1	HLA-DMA	TMEM91				G6PD			S100A14	PLAT
CDCA5	CYR61	HLA-DMB	VEGFA				GAPDH			S100A7	PPP1R1B
CDCA7	DAPP1	HLA-DPA1					GJB6			S100A8	PSCA
CDCA8	DEPP1	HLA-DPB1					GLO1			S100A9	PTGES
CDK1	DNAJA1	HLA-DQA1					GPI			SAA2	REG1A
CDKN3	DNAJA4	HLA-DQA2					GPX1			SBSN	REG4
CDT1	DNAJB1	HLA-DQB1					HMGA1			SERPINB13	RNASE1
CENPA	DNAJB4	HLA-DRA					IGFBP2			SERPINB3	S100A4
CENPE	DSC3	HLA-DRB1					IGFBP6			SERPINB4	S100P
CENPF	DUSP1	HLA-DRB5					IGFBP7			SLPI	SCD
CENPH	DUSP10	HLA-E					INHBA			SPINK5	SCGB1D2
CENPK	DUSP14	HLA-F					ITGA6			SPRR1B	SERPINA1
CENPM	DUSP2	HSPB8					ITGB1			SPRR2A	SERPINB1
CENPN	DUSP5	ICAM1					ITGB6			SPRR2D	SFTPD
CENPU	EDN1	IDO1					ITGB8			SULT2B1	SPINK1
CENPW	EFNA1	IFI16					ITM2B			THBD	SPINT2
CEP55	EGR1	IFI27					KLK6			TMEM45A	SQLE
CHAF1A	EGR2	IFI35					KRT17			TMPRSS4	TCN1
CHEK1	EGR3	IFI44					KRT18			TUBB2A	TFF1
CKAP2	EHF	IFI44L					KRT19			ZNF750	TFF2
CKAP2L	EIF4A2	IFI6					KRT7				TFF3
CKAP5	ELF3	IFIH1					KRT8				TM4SF4
CKLF	EMP1	IFIT1					KYNU				TMEM176A
CKS1B	EPHA2	IFIT2					LAMA3				TMEM176B
CKS2	EREG	IFIT3					LAMB3				TSPAN8
CLSPN	ERRFI1	IFITM1					LAMC2				WFDC2
CMC2	ETS2	IFITM2					LGALS1
CNIH4	FADS3	IFITM3					LGALS3
CRNDE	FAM133B	IL32					LINC00152
DBF4	FAM46A	IRF1					MGST1
DDX39A	FAM53C	IRF7					MIF
DEK	FGFR3	ISG15					MMP1
DEPDC1	FHL2	ISG20					MMP3
DEPDC1B	FKBP4	KLHDC7B					MT1E
DHFR	FOS	LAMP3					MT2A
DIAPH3	FOSB	LAP3					MYH9
DLGAP5	FOSL1	LGALS3BP					MYL12B
DNAJC9	FOSL2	LGALS9					MYL6
DNMT1	FRMD4B	LY6E					MYO1B
DONSON	FUS	MDK					OCIAD2
DSN1	GADD45A	MSRB1					ODC1
DTL	GADD45B	MX1					PDLIM4
DTYMK	GADD45G	MX2					PDLIM7
DUT	GDF15	NNMT					PDPN
E2F1	GEM	NT5C3A					PFN1
ECT2	GOLGB1	NUB1					PFN2
EZH2	HBEGF	OAS1					PGAM1
FADS1	HES1	OAS2					PKM
FAM111A	HEXIM1	OAS3					PLA2G16
FAM111B	HNRNPU-AS1	OASL					PLAU
FAM64A	HSP90AA1	PARP14					PLEK2
FAM83D	HSPA1A	PARP9					PLP2
FANCA	HSPA1B	PDZK1IP1					PMEPA1
FANCD2	HSPA5	PLSCR1					PODXL
FANCI	HSPA6	PSMB10					PRKCDBP
FBLN1	HSPA8	PSMB8					PRSS23
FBXO5	HSPB1	PSMB9					PTRF
FEN1	HSPH1	PSME1					RBP1
FOXM1	ID1	PSME2					RHOC
GGCT	ID2	RARRES3					RHOD
GGH	IER2	RNF213					S100A10
GINS2	IER3	RSAD2					S100A11
GMNN	IER5	RTP4					S100A13
GPSM2	IFRD1	SAA1					S100A16
GTSE1	IL8	SAMD9					S100A2
H1F0	IRX2	SAMD9L					S100A6
H2AFV	ITPKC	SAMHD1					SERINC2
H2AFX	JAG1	SERPING1					SERPINE1
H2AFZ	JUN	SERPINH1					SERPINE2
HAUS1	JUNB	SLFN5					SH3BGRL3
HELLS	JUND	SOD2					SLC25A6
HINT1	KCNQ1OT1	SP100					SLC38A5
HIRIP3	KDM6B	SP110					SMS
HIST1H1D	KIAA1683	SPP1					SPINK6
HIST1H1E	KLF10	SQRDL					STEAP4
HIST1H2BJ	KLF2	STAT1					STOM
HIST1H4C	KLF4	TAP1					SULT1E1
HIST2H2AC	KLF5	TAP2.1					TAGLN
HJURP	KLF6	TAPBP					TAGLN2
HMG20B	LDLR	TGM2					TGFBI
HMGB1	LIF	TNFSF10					THBS1
HMGB2	LIMA1	TNFSF13B					TIMP1
HMGB3	LINC00910	TRIM22					TIMP3
HMGN2	LINC00936	TYMP					TMSB10
HMMR	LMNA	UBD					TMSB4X
HN1	MAFB	UBE2L6					TNC
HNRNPA1	MAFF	USP18					TNFRSF12A
HNRNPA2B1	MALAT1	VCAM1					TNFRSF21
HPRT1	MAP3K8	WARS					TNFRSF6B
HSPD1	MCL1	XAF1					TPM1
ILF2	METTL15	ZC3HAV1					TPM2
IQGAP3	MIDN	ZNFX1					TPM4
ITGB3BP	MIR222HG						TRIM29
JPT1	MIR24-2						TSHZ2
KIAA0101	MIR3064						TXN
KIAA1524	MKNK2						UACA
KIF11	MXD1						VIM
KIF14	MYADM						WDR1
KIF15	MYC						YBX1
KIF18A	MYLIP						ZBED2
KIF20A	NAMPT
KIF20B	NCOA7
KIF22	NEAT1
KIF23	NEDD9
KIF2C	NFKBIA
KIF4A	NFKBID
KIFC1	NFKBIZ
KNSTRN	NOP58
KPNA2	NPAS4
LIG1	NR4A1
LMNB1	NR4A2
LMNB2	NRARP
LSM4	NSUN6
LSM5	OVOL1
MAD2L1	PDK4
MAPRE1	PDLIM3
MCM10	PGM2L1
MCM2	PHLDA1
MCM3	PHLDA2
MCM4	PIM1
MCM5	PIM3
MCM6	PLAUR
MCM7	PLK2
MELK	PLK3
MIS18A	PMAIP1
MIS18BP1	PNRC1
MKI67	POLG2
MLF1IP	PPP1R10
MMS22L	PPP1R15A
MND1	PRKCA
MNS1	PRPF40A
MSH2	PTGS2
MSH6	PTRHD1
MTHFD1	RAB11FIP1
MXD3	RAB3IP
MYBL2	RALGDS
MZT1	RASD1
NAP1L1	RDH10
NASP	REL
NCAPD2	RGS2
NCAPD3	RHOB
NCAPG	RND1
NCAPG2	RND3
NDC80	RP1-313I6.12
NEK2	RP11-182L21.6
NMU	RP5-821D11.7
NRM	RP6-99M1.2
NUCB2	RRAD
NUCKS1	SEMA4A
NUDT1	SERTAD1
NUF2	SFN
NUSAP1	SIK1
OIP5	SLC20A1
ORC6	SLC38A2
PAQR4	SNHG12
PARPBP	SOCS1
PBK	SOCS3
PCLAF	SOX4
PCNA	SOX9
PHF19	SQSTM1
PIF1	TACSTD2
PKMYT1	TAF1D
PLK1	TCF7
POC1A	TCIM
POLD3	TFRC
PRC1	TGIF1
PRIM1	TIPARP
PRKDC	TLE4
PRR11	TM4SF1
PSIP1	TNFAIP2
PSMC3IP	TNFAIP3
PSRC1	TRIB1
PTMA	TSC22D1
PTMS	TSC22D3
PTN	UBC
PTTG1	UGDH
RACGAP1	VPS37B
RAD21	WEE1
RAD51	YBX3
RAD51AP1	YME1L1
RAD51C	YOD1
RAN	ZBTB43
RANBP1	ZC3H12A
RBL1	ZFAND2A
RECQL4	ZFP36
RFC2	ZFP36L1
RFC3	ZFP36L2
RFC4	ZNF165
RFC5	ZNF430
RMI2
RNASEH2A
RNASEH2B
RNF26
RPA2
RPA3
RRM1
RRM2
SAPCD2
SGOL1
SGOL2
SHCBP1
SIVA1
SKA2
SKA3
SLBP
SLC25A5
SLC43A3
SMC1A
SMC2
SMC4
SNRNP25
SNRPB
SNRPD1
SPAG5
SPC24
SPC25
SPDL1
STMN1
STRA13
SUN2
SYT8
TACC3
TCF19
TEX30
TFDP1
TK1
TMEM106C
TMEM97
TMPO
TNFAIP8L1
TOP2A
TPX2
TRIP13
TROAP
TTK
TUBA1B
TUBA1C
TUBB
TUBB4B
TUBB6
TUBG1
TYMS
UBE2C
UBE2S
UBE2T
UHRF1
UNG
USP1
VRK1
WDR34
WDR76
ZWILCH
ZWINT

## Sheet: Table S6
Table S6. Diverse signatures associated with T cells.
Naïve signature	Cytotoxic signature	Exhaustion signature	Treg signautre
CCR7	PRF1	FCRL3	NT5E
TCF7	IFNG	CD27	CD3D
LEF1	GNLY	PRKCH	CD3G
SELL	NKG7	B2M	CD3E
	GZMB	ITM2A	CD4
	GZMA	TIGIT	CD5
	HZMH	ID3	ENTPD1
	KLRK1	GBP2	CTLA4
	KLRKB1	PDCD1	IZUMO1R
	KLRD1	KLRK1	TNFRSF18
	CTSW	HSPA1A	IL2RA
	CST7	SRGN	ITGAE
	CX3CR1	TNFRSF9	LAG3
	FGFBP2	TMBIM6	TGFB1
	S1PR5	TNFRSF1B	LRRC32
	FCGR3A	CADM1	TNFRSF4
	PLAC8	ACTB	SELL
	C1orf21	CD8A	FOXP3
	TGFBR3	RGS2	STAT5A
	PLEK	FAIM3	STAT5B
	FGR	EID1	LGALS1
	KLRF1	HSPB1	IL10
	SPON2	RNF19A	IL12A
	CD300A	IFI16	EBI3
	S1PR1	LYST	TGFB1
	FAM65B	PRF1
	EFHD2	STAT1
	STK38	UBC
	C1orf162	CD74
	SORL1	IL2RG
	EMP3	FYN
	ARL4C	PTPN6
	BIN2	HLA-DRB1
	CCND3	HNRNPC
	FCRL6	UBB
	SAMD3	CD8B
	TRDC	HAVCR2
	TYROBP	IRF8
	GNLY	LAG3
	KLRG1	ATP5B
		STAT3
		IGFLR1
		MGEA5
		HSPA1B
		COTL1
		VCAM1
		HLA-DMA
		PDE7B
		TBC1D4
		SNAP47
		RGS4
		CBLB
		TOX
		CALM2
		ATHL1
		SPDYE5
		DDX5
		SLA
		PTPRCAP
		IRF9
		MATR3
		LITAF
		TPI1
		ETV1
		PAM
		ARID4B
		NAB1
		RAPGEF6
		LDHA
		WARS
		RASSF5
		OSBPL3
		FAM3C
		TAP1
		HLA-DRB6
		FABP5
		CD200
		CTLA4
		SNX9
		ETNK1
		MALAT1
		ZDHHC6
		ARL6IP5
		DUSP2
		HLA-DQB1
		HNRNPK
		DGKH
		LRMP
		H3F3B
		IDH2
		TRAF5
		TBL1XR1
		ANKRD10
		ALDOA
		LSP1
		PTPN7
		NSUN2
		RNF149
		CD2
		SRSF1
		GOLPH3
		HLA-A
		LIMS1
		SDF4
		ROCK1
		EDEM1
		APLP2
		ITK
		TRIM22
		SPRY2
		ACTG1
		HLA-DPA1
		EWSR1
		SRSF4
		ESYT1
		LUC7L3
		ARNT
		GNAS
		ARF6
		ARPC5L
		NCOA3
		PAPOLA
		GFOD1
		GPR174
		DDX3X
		CAPRIN1
		ARPC2
		PDIA6
		SEMA4A
		CSDE1
		PSMB9
		NFATC1
		PTPN11
		AGFG1
		PCED1B
		CCL4L1
		CCND2
		CCL4L2
		CXCR6
		AKAP5
		IFNG
		MIR155HG
		ENTPD1
		TOX2
		CD7
		RAB27A
		ITGAE
		PHLDA1
		PAG1
		CSF1
		NBL1
		CCL3
		ILRB
		FASLG
		ZC3H12C
		MYO7A
		SIRPG
		GALNT1
		UBE2F
		DUSP4
		SYT11
		TRAC
		TNS3
		RDH10
		PTMS
		CXCL13
		KIR2DL4

## Sheet: Table S7
Table S7. Diverse signatures associated with DCs.
DC activation	DC migration	DC tolorgenic
FSCN1	GAL3ST	STAB1
BIRC3	NUDT17	ANXA1
LAMP3	ITGB8	IDO1
CCL19	ADCY6	IL10
LAD1	ENO2	IL27
MARCKS	IL15RA	STAT3
TNFAIP2	SOCS2	ENTPD1
CCR7	IL15	SOCS2
CCL22	STAP2	CCR7
MARCKSL1	PHF24	CD274
EBI3	ANKRD33B	FTL
TNFRSF11B	INSM1	IRF1
NUB1	ANXA3	IRF2
INSM1	ARHGAP28
RAB9A	RNF115
LY75	ADORA2A
SIAH2	EXTL1
POGLUT1	SPSB
KDM2B	SLC22A23
MGLL	RABGAP1
TXN	GYG1
MLLT6	DAP
KIF2A	OGFR
GRSF1	GYG2
FAM49A	CCSER2
PLEKHG1	TMEM123
SOCS2	NET1
RFTN1	GPR52
AC009812.4	SLCO5A1
BMP2K	FAH
NAV1	CLU
IL7R	PCGF5
ID2	SAMSN1
CCL17	CDKN2B
PPP1R9B	BMP2K
NRP2	ZC2HC1A
TUBB6	SERINC5
ARNTL2	HIVEP1
UVRAG	CNR1
TXNDC11	CNR2
MREG
BTG1

## Sheet: Table S8
Table S8. Diverse signatures associated with TAMs.
M1-like	M2-like
IL23	IL4R
TNF	CCL4
CXCL9	CCL13
CXCL10	CCL20
CXCL11	CCL17
CD86	CCL18
IL1A	CCL22
IL1B	CCL24
IL6	LYVE1
CCL5	VEGFA
IRF5	VEGFB
IRF1	VEGFC
CD40	VEGFD
IDO1	EGF
KYNU	CTSA
CCR7	CTSB
	CTSC
	CTSD
	TGFB1
	TGFB2
	TGFB3
	MMP14
	MMP19
	MMP9
	CLEC7A
	WNT7B
	FASL
	TNFSF12
	TNFSF8
	CD276
	VTCN1
	MSR1
	FN1
	IRF4

## Sheet: Table S9
Table S9.Spearman correlation analysis with LP score at both transcriptional and protein level.
Gene	Gene correlation	Protein	Protein correlation
A1BG	-0.113792	A1BG|A1BG	0.139395
A2M	0.17723	A2M|A2M	0.309015
AAAS	-0.315247	AAAS|AAAS	0.164203
AACS	-0.158256	AACS|AACS	-0.00981238
AAK1	0.0222755	AAK1|AAK1	0.00872905
AAMP	0.00859671	AAMP|AAMP	-0.208542
AARS	0.408342	AARS|AARS	0.360213
AARS2	0.108654	AARS2|AARS2	-0.029463
AARSD1	-0.271406	AARSD1|AARSD1	-0.267676
AASDHPPT	-0.0492305	AASDHPPT|AASDHPPT	0.174103
AASS	-0.0693739	AASS|AASS	-0.163996
AATF	0.0166858	AATF|AATF	0.374493
ABAT	-0.533592	ABAT|ABAT	-0.606365
ABCA1	0.226139	ABCA1|ABCA1	-0.138912
ABCA12	0.118789	ABCA12|ABCA12	-0.0288776
ABCA2	-0.283543	ABCA2|ABCA2	0.064808
ABCA3	-0.481908	ABCA3|ABCA3	-0.207678
ABCB10	0.0253339	ABCB10|ABCB10	0.14577
ABCB6	0.0968131	ABCB6|ABCB6	-0.0551371
ABCB7	-0.0843223	ABCB7|ABCB7	-0.106251
ABCB8	-0.130553	ABCB8|ABCB8	-0.0429125
ABCC1	0.128528	ABCC1|ABCC1	0.026073
ABCC10	0.267531	ABCC10|ABCC10	0.155088
ABCC11	-0.108373	ABCC11|ABCC11	0.159667
ABCC3	-0.00157745	ABCC3|ABCC3	-0.0114291
ABCC4	0.417642	ABCC4|ABCC4	0.278115
ABCD1	0.231793	ABCD1|ABCD1	0.195142
ABCD3	-0.424951	ABCD3|ABCD3	-0.293241
ABCE1	0.228912	ABCE1|ABCE1	0.283299
ABCF1	0.142077	ABCF1|ABCF1	0.28191
ABCF2	0.222937	ABCF2|ABCF2	0.279691
ABCF3	0.0338793	ABCF3|ABCF3	-0.0402603
ABHD11	0.0469687	ABHD11|ABHD11	0.0277732
ABHD12	-0.0677936	ABHD12|ABHD12	-0.176425
ABHD14B	-0.279115	ABHD14B|ABHD14B	-0.244754
ABHD16A	-0.0561409	ABHD16A|ABHD16A	0.0404677
ABHD3	-0.233604	ABHD3|ABHD3	0.156111
ABHD4	-0.13177	ABHD4|ABHD4	-0.0683185
ABHD5	0.136814	ABHD5|ABHD5	0.0396642
ABHD6	0.0231369	ABHD6|ABHD6	0.0238939
ABI1	0.321298	ABI1|ABI1	0.380344
ABI2	-0.108663	ABI2|ABI2	-0.305132
ABI3	0.25763	ABI3|ABI3	0.342132
ABI3BP	0.133279	ABI3BP|ABI3BP	0.0137155
ABL1	0.0788256	ABL1|ABL1	-0.135279
ABL2	0.170661	ABL2|ABL2	-0.0672173
ABLIM1	0.136199	ABLIM1|ABLIM1	0.168505
ABLIM2	-0.167193	ABLIM2|ABLIM2	-0.00817642
ABLIM3	-0.407484	ABLIM3|ABLIM3	-0.366983
ABR	-0.0965352	ABR|ABR	-0.209797
ABT1	0.105304	ABT1|ABT1	0.401161
ABTB2	0.438355	ABTB2|ABTB2	0.0164772
ACAA1	-0.289414	ACAA1|ACAA1	0.0425461
ACAA2	0.226406	ACAA2|ACAA2	0.303566
ACACA	-0.183666	ACACA|ACACA	-0.11002
ACACB	-0.238079	ACACB|ACACB	-0.100882
ACAD10	-0.2358	ACAD10|ACAD10	-0.0730045
ACAD11	-0.130123	ACAD11|ACAD11	-0.242417
ACAD8	0.0361603	ACAD8|ACAD8	-0.0533278
ACAD9	0.0408905	ACAD9|ACAD9	0.00986422
ACADM	-0.0263801	ACADM|ACADM	-0.189561
ACADSB	-0.585708	ACADSB|ACADSB	-0.673305
ACADVL	-0.19553	ACADVL|ACADVL	0.026073
ACAN	0.0834394	ACAN|ACAN	-0.0054057
ACAP1	0.393167	ACAP1|ACAP1	0.494382
ACAP2	0.103823	ACAP2|ACAP2	0.397045
ACAP3	-0.0305379	ACAP3|ACAP3	0.135976
ACAT1	-0.111467	ACAT1|ACAT1	-0.202084
ACAT2	0.242204	ACAT2|ACAT2	0.255329
ACBD3	0.0359281	ACBD3|ACBD3	0.0129276
ACBD5	-0.0609181	ACBD5|ACBD5	0.0785092
ACBD6	-0.0323243	ACBD6|ACBD6	0.00239478
ACD	0.0913815	ACD|ACD	0.0647833
ACE	-0.00638169	ACE|ACE	0.199243
ACIN1	-0.173785	ACIN1|ACIN1	-0.204883
ACLY	-0.207103	ACLY|ACLY	-0.0398403
ACN9	0.308623	ACN9|ACN9	0.035119
ACO1	0.0260691	ACO1|ACO1	0.0114659
ACO2	-0.00605695	ACO2|ACO2	0.119848
ACOT1	-0.275522	ACOT1|ACOT1	0.0210913
ACOT11	0.135352	ACOT11|ACOT11	0.1421
ACOT13	0.172805	ACOT13|ACOT13	-0.000647939
ACOT2	-0.129862	ACOT2|ACOT2	0.00579584
ACOT4	-0.468454	ACOT4|ACOT4	-0.153711
ACOT7	0.234331	ACOT7|ACOT7	0.148959
ACOT8	-0.0144711	ACOT8|ACOT8	-0.110834
ACOT9	0.534073	ACOT9|ACOT9	0.514796
ACOX1	-0.0149071	ACOX1|ACOX1	0.227441
ACOX2	-0.259727	ACOX2|ACOX2	-0.0290855
ACOX3	-0.116988	ACOX3|ACOX3	-0.0599628
ACP1	0.198977	ACP1|ACP1	0.0903797
ACP2	0.0360343	ACP2|ACP2	-0.0162866
ACP5	0.118353	ACP5|ACP5	0.0512129
ACP6	-0.17635	ACP6|ACP6	-0.187249
ACPP	0.138053	ACPP|ACPP	0.162678
ACSF3	0.107265	ACSF3|ACSF3	-0.199824
ACSL1	0.3208	ACSL1|ACSL1	0.261777
ACSL3	0.019901	ACSL3|ACSL3	0.234284
ACSL4	0.449869	ACSL4|ACSL4	0.570382
ACSL5	0.32323	ACSL5|ACSL5	0.434066
ACSM1	-0.0714807	ACSM1|ACSM1	0.074162
ACSM3	0.15762	ACSM3|ACSM3	0.110695
ACSS1	-0.261828	ACSS1|ACSS1	-0.177162
ACSS2	-0.00510008	ACSS2|ACSS2	0.154945
ACSS3	-0.0864953	ACSS3|ACSS3	-0.31752
ACTA1	0.175716	ACTA1|ACTA1	0.140494
ACTA2	0.14714	ACTA2|ACTA2	0.0138528
ACTB	0.199253	ACTB|ACTB	0.264493
ACTBL2	-0.000132512	ACTBL2|ACTBL2	0.231941
ACTG1	0.00601619	ACTG1|ACTG1	0.20114
ACTG2	0.312013	ACTG2|ACTG2	0.188978
ACTL6A	0.191671	ACTL6A|ACTL6A	0.166287
ACTL8	0.159015	ACTL8|ACTL8	0.165136
ACTN1	0.189102	ACTN1|ACTN1	0.240877
ACTN3	-0.0145834	ACTN3|ACTN3	-0.107726
ACTN4	0.144288	ACTN4|ACTN4	0.397084
ACTR10	-0.0648187	ACTR10|ACTR10	0.0378966
ACTR1A	0.0246679	ACTR1A|ACTR1A	-0.00434377
ACTR1B	-0.000250452	ACTR1B|ACTR1B	-0.0475741
ACTR2	0.340451	ACTR2|ACTR2	0.525524
ACTR3	0.298875	ACTR3|ACTR3	0.477939
ACTR3B	0.202353	ACTR3B|ACTR3B	-0.0489944
ACTR5	0.0761716	ACTR5|ACTR5	-0.0941429
ACTR6	0.0332119	ACTR6|ACTR6	0.0102322
ACTR8	-0.267001	ACTR8|ACTR8	-0.223979
ACVR1	0.142104	ACVR1|ACVR1	0.013555
ACY1	-0.255953	ACY1|ACY1	-0.504333
ACYP1	-0.21955	ACYP1|ACYP1	-0.0700138
ACYP2	0.0116244	ACYP2|ACYP2	0.184253
ADA	0.496087	ADA|ADA	0.447482
ADAL	-0.382204	ADAL|ADAL	-0.266389
ADAM10	0.0200304	ADAM10|ADAM10	-0.0648766
ADAM12	0.019689	ADAM12|ADAM12	-0.115372
ADAM15	0.196767	ADAM15|ADAM15	0.00694588
ADAM17	0.286819	ADAM17|ADAM17	-0.0730044
ADAM8	0.216353	ADAM8|ADAM8	-0.112865
ADAM9	0.222848	ADAM9|ADAM9	0.00425782
ADAMDEC1	0.48593	ADAMDEC1|ADAMDEC1	0.0408517
ADAMTS12	0.0171294	ADAMTS12|ADAMTS12	-0.0712307
ADAMTS15	-0.0627329	ADAMTS15|ADAMTS15	-0.459622
ADAMTS16	-0.00905978	ADAMTS16|ADAMTS16	-0.0427851
ADAMTS2	0.167325	ADAMTS2|ADAMTS2	-0.0422102
ADAMTS7	0.115726	ADAMTS7|ADAMTS7	-0.232846
ADAMTSL1	0.0669939	ADAMTSL1|ADAMTSL1	-0.128721
ADAMTSL2	-0.12681	ADAMTSL2|ADAMTSL2	-0.0370326
ADAMTSL4	0.30288	ADAMTSL4|ADAMTSL4	0.0692391
ADAP1	-0.144784	ADAP1|ADAP1	0.282128
ADAP2	0.192901	ADAP2|ADAP2	0.0771512
ADAR	0.00643654	ADAR|ADAR	0.0954385
ADARB1	0.21099	ADARB1|ADARB1	0.0114659
ADAT2	0.0754328	ADAT2|ADAT2	0.0425649
ADCK1	-0.0875492	ADCK1|ADCK1	-0.224465
ADCK3	0.0531448	ADCK3|ADCK3	0.140939
ADCK4	-0.339247	ADCK4|ADCK4	-0.18587
ADCK5	0.0236653	ADCK5|ADCK5	-0.00710376
ADCY6	-0.36814	ADCY6|ADCY6	-0.210947
ADCY9	-0.581547	ADCY9|ADCY9	-0.356062
ADD1	-0.378279	ADD1|ADD1	0.0767989
ADD2	0.0226404	ADD2|ADD2	0.162824
ADD3	0.275253	ADD3|ADD3	0.0701949
ADH1C	0.117462	ADH1C|ADH1C	0.0278415
ADH5	-0.144952	ADH5|ADH5	0.0202778
ADHFE1	-0.248092	ADHFE1|ADHFE1	-0.123983
ADI1	0.0526556	ADI1|ADI1	0.378308
ADIPOR1	-0.178229	ADIPOR1|ADIPOR1	-0.280819
ADIPOR2	-0.272814	ADIPOR2|ADIPOR2	-0.225857
ADK	0.178911	ADK|ADK	-0.00727246
ADNP	-0.0660284	ADNP|ADNP	-0.0713406
ADNP2	-0.0274841	ADNP2|ADNP2	-0.0459563
ADO	-0.0552379	ADO|ADO	-0.159175
ADPGK	0.160966	ADPGK|ADPGK	0.492785
ADPRH	0.0721785	ADPRH|ADPRH	0.290179
ADPRHL2	0.244363	ADPRHL2|ADPRHL2	0.0361912
ADRBK2	0.00157678	ADRBK2|ADRBK2	0.0613298
ADRM1	0.317316	ADRM1|ADRM1	-0.144081
ADSL	0.370955	ADSL|ADSL	0.401555
ADSS	0.0810288	ADSS|ADSS	0.312078
ADSSL1	-0.221259	ADSSL1|ADSSL1	-0.130997
AEBP1	-0.0284839	AEBP1|AEBP1	-0.06695
AEBP2	-0.0659587	AEBP2|AEBP2	0.108478
AES	-0.264657	AES|AES	-0.281314
AFAP1	-0.0465938	AFAP1|AFAP1	0.25537
AFAP1L2	-0.150156	AFAP1L2|AFAP1L2	-0.160066
AFF1	-0.269953	AFF1|AFF1	-0.183932
AFF3	-0.629364	AFF3|AFF3	-0.413903
AFF4	-0.186318	AFF4|AFF4	0.0918723
AFG3L2	0.163138	AFG3L2|AFG3L2	-0.0827182
AFM	-0.0425314	AFM|AFM	0.0295148
AFMID	-0.144621	AFMID|AFMID	-0.178738
AFTPH	-0.462158	AFTPH|AFTPH	-0.413094
AGA	-0.182895	AGA|AGA	-0.234792
AGAP1	-0.237303	AGAP1|AGAP1	-0.183667
AGAP2	0.0689337	AGAP2|AGAP2	0.208956
AGAP3	0.0415424	AGAP3|AGAP3	-0.135713
AGFG1	0.295482	AGFG1|AGFG1	0.252664
AGFG2	-0.0899867	AGFG2|AGFG2	-0.317883
AGGF1	-0.362279	AGGF1|AGGF1	-0.427587
AGL	-0.116503	AGL|AGL	-0.102903
AGMAT	0.109117	AGMAT|AGMAT	0.163323
AGPAT1	-0.0489251	AGPAT1|AGPAT1	0.0331329
AGPAT2	0.077975	AGPAT2|AGPAT2	-0.0393699
AGPAT3	0.0211489	AGPAT3|AGPAT3	-0.0487663
AGPAT5	0.0468665	AGPAT5|AGPAT5	0.0850404
AGPAT6	0.0489758	AGPAT6|AGPAT6	-0.0866432
AGPS	-0.0134731	AGPS|AGPS	0.0662658
AGR2	-0.547133	AGR2|AGR2	-0.479888
AGR3	-0.602498	AGR3|AGR3	-0.692432
AGRN	-0.0234509	AGRN|AGRN	0.218807
AGT	-0.123139	AGT|AGT	0.0846361
AGTPBP1	0.401028	AGTPBP1|AGTPBP1	0.256853
AGTRAP	0.0420616	AGTRAP|AGTRAP	0.193666
AHCTF1	-0.112918	AHCTF1|AHCTF1	0.312596
AHCY	0.122765	AHCY|AHCY	0.00160688
AHCYL1	-0.4425	AHCYL1|AHCYL1	-0.331682
AHCYL2	-0.27202	AHCYL2|AHCYL2	-0.160595
AHDC1	-0.00932173	AHDC1|AHDC1	0.307526
AHI1	-0.235345	AHI1|AHI1	0.161244
AHNAK	-0.416333	AHNAK|AHNAK	-0.450935
AHNAK2	-0.0252495	AHNAK2|AHNAK2	-0.128644
AHR	0.174114	AHR|AHR	0.18558
AHSA1	0.218195	AHSA1|AHSA1	0.285383
AHSG	0.00558914	AHSG|AHSG	0.0252955
AHSP	-0.0136326	AHSP|AHSP	-0.0416131
AIDA	0.0369839	AIDA|AIDA	0.0746844
AIF1	0.27466	AIF1|AIF1	0.224918
AIF1L	0.450255	AIF1L|AIF1L	0.44662
AIFM1	0.0641347	AIFM1|AIFM1	-0.203058
AIFM2	-0.125417	AIFM2|AIFM2	-0.0362741
AIM1	0.301174	AIM1|AIM1	0.182791
AIMP1	-0.0160565	AIMP1|AIMP1	-0.215188
AIMP2	0.174861	AIMP2|AIMP2	-0.143749
AIP	0.0307712	AIP|AIP	0.166732
AK2	0.00886293	AK2|AK2	-0.0795874
AK3	-0.0994507	AK3|AK3	-0.0085735
AK4	0.254212	AK4|AK4	0.159507
AK5	-0.188553	AK5|AK5	-0.0420978
AKAP1	0.00210521	AKAP1|AKAP1	-0.174549
AKAP10	-0.270884	AKAP10|AKAP10	-0.247124
AKAP11	-0.0884184	AKAP11|AKAP11	0.0314224
AKAP12	0.0589685	AKAP12|AKAP12	-0.208791
AKAP13	0.210058	AKAP13|AKAP13	0.1726
AKAP17A	-0.0904664	AKAP17A|AKAP17A	0.058532
AKAP5	0.133138	AKAP5|AKAP5	-0.346888
AKAP7	0.242523	AKAP7|AKAP7	0.194451
AKAP8	-0.245693	AKAP8|AKAP8	0.241717
AKAP8L	-0.116183	AKAP8L|AKAP8L	0.0125233
AKAP9	0.0238794	AKAP9|AKAP9	-0.340535
AKIRIN2	0.392998	AKIRIN2|AKIRIN2	0.0496201
AKNA	0.276676	AKNA|AKNA	0.0575478
AKR1A1	0.0691143	AKR1A1|AKR1A1	-0.0711696
AKR1B1	0.344726	AKR1B1|AKR1B1	0.23982
AKR1B10	0.252477	AKR1B10|AKR1B10	0.180448
AKR1C1	-0.0206621	AKR1C1|AKR1C1	0.0443991
AKR1C2	0.228012	AKR1C2|AKR1C2	0.0996372
AKR1C3	0.0924609	AKR1C3|AKR1C3	0.11272
AKR7A2	-0.377564	AKR7A2|AKR7A2	-0.333118
AKR7A3	-0.431026	AKR7A3|AKR7A3	-0.447927
AKT1	-0.095457	AKT1|AKT1	-0.0138503
AKT1S1	-0.0714907	AKT1S1|AKT1S1	-0.305546
AKT2	-0.105386	AKT2|AKT2	-0.314514
AKT3	0.0262228	AKT3|AKT3	0.15211
AKTIP	0.0681836	AKTIP|AKTIP	0.154085
ALAD	-0.0296688	ALAD|ALAD	-0.155971
ALAS1	0.0655375	ALAS1|ALAS1	-0.00893114
ALB	-0.108549	ALB|ALB	0.0176654
ALCAM	-0.256064	ALCAM|ALCAM	-0.314286
ALDH16A1	0.00374611	ALDH16A1|ALDH16A1	-0.203655
ALDH18A1	0.0255122	ALDH18A1|ALDH18A1	0.340307
ALDH1A1	0.175884	ALDH1A1|ALDH1A1	0.129811
ALDH1A2	0.0850541	ALDH1A2|ALDH1A2	-0.0265863
ALDH1A3	0.411474	ALDH1A3|ALDH1A3	0.388379
ALDH1L1	0.046712	ALDH1L1|ALDH1L1	0.0891043
ALDH1L2	0.253604	ALDH1L2|ALDH1L2	0.155691
ALDH2	0.170269	ALDH2|ALDH2	0.110305
ALDH3A2	-0.408968	ALDH3A2|ALDH3A2	-0.145885
ALDH3B1	0.125077	ALDH3B1|ALDH3B1	-0.139744
ALDH4A1	-0.0621641	ALDH4A1|ALDH4A1	-0.228343
ALDH5A1	-0.174457	ALDH5A1|ALDH5A1	-0.266131
ALDH6A1	-0.453143	ALDH6A1|ALDH6A1	-0.469241
ALDH7A1	-0.0264646	ALDH7A1|ALDH7A1	-0.054826
ALDH9A1	-0.127814	ALDH9A1|ALDH9A1	-0.103369
ALDOA	-0.0179781	ALDOA|ALDOA	-0.0848594
ALDOB	-0.133036	ALDOB|ALDOB	0.247752
ALDOC	0.216487	ALDOC|ALDOC	0.175658
ALG1	-0.23651	ALG1|ALG1	-0.175783
ALG11	-0.232085	ALG11|ALG11	-0.188208
ALG12	-0.0666918	ALG12|ALG12	-0.0589411
ALG13	-0.207995	ALG13|ALG13	-0.0553286
ALG14	-0.208368	ALG14|ALG14	-0.133796
ALG2	0.197329	ALG2|ALG2	0.132008
ALG5	-0.00500075	ALG5|ALG5	0.158439
ALG6	0.0442285	ALG6|ALG6	-0.0492853
ALG9	0.0790033	ALG9|ALG9	-0.164388
ALKBH1	-0.344609	ALKBH1|ALKBH1	-0.0683208
ALKBH2	-0.0336696	ALKBH2|ALKBH2	0.163772
ALKBH3	-0.0551241	ALKBH3|ALKBH3	0.111928
ALKBH4	-0.101346	ALKBH4|ALKBH4	0.109372
ALKBH5	-0.157519	ALKBH5|ALKBH5	-0.0549609
ALKBH6	-0.0586013	ALKBH6|ALKBH6	-0.123044
ALKBH7	-0.311388	ALKBH7|ALKBH7	-0.045133
ALKBH8	-0.192768	ALKBH8|ALKBH8	-0.199182
ALLC	-0.00435873	ALLC|ALLC	-0.378472
ALMS1	-0.210213	ALMS1|ALMS1	-0.0875429
ALOX15	0.0464554	ALOX15|ALOX15	0.125528
ALOX15B	0.10227	ALOX15B|ALOX15B	-0.0097761
ALOX5	0.212416	ALOX5|ALOX5	0.292214
ALOX5AP	0.151997	ALOX5AP|ALOX5AP	0.0967145
ALPL	0.339737	ALPL|ALPL	0.232542
ALS2	0.0559434	ALS2|ALS2	-0.125309
AMACR	-0.0837884	AMACR|AMACR	0.055225
AMBP	0.00113159	AMBP|AMBP	0.102343
AMBRA1	-0.0903611	AMBRA1|AMBRA1	-0.0184377
AMDHD1	-0.19844	AMDHD1|AMDHD1	-0.253257
AMDHD2	-0.133396	AMDHD2|AMDHD2	-0.0816662
AMFR	-0.296168	AMFR|AMFR	-0.130138
AMMECR1	0.265264	AMMECR1|AMMECR1	0.0850889
AMMECR1L	0.0250046	AMMECR1L|AMMECR1L	-0.0760964
AMN1	-0.380281	AMN1|AMN1	-0.222489
AMOT	0.0810213	AMOT|AMOT	0.0628635
AMOTL1	-0.00519762	AMOTL1|AMOTL1	-0.189995
AMOTL2	-0.00601142	AMOTL2|AMOTL2	0.0542248
AMPD2	-0.0244406	AMPD2|AMPD2	0.233444
AMPD3	0.065039	AMPD3|AMPD3	0.276125
AMPH	-0.113435	AMPH|AMPH	-0.214799
AMT	-0.220499	AMT|AMT	-0.18178
AMY1A	0.141623	AMY1A|AMY1A	0.218842
AMZ2	-0.162144	AMZ2|AMZ2	-0.0549898
ANAPC1	0.293524	ANAPC1|ANAPC1	-0.0565728
ANAPC10	0.0981627	ANAPC10|ANAPC10	-0.0654572
ANAPC11	-0.0455245	ANAPC11|ANAPC11	-0.161735
ANAPC13	-0.264892	ANAPC13|ANAPC13	0.000584582
ANAPC16	-0.235308	ANAPC16|ANAPC16	-0.138841
ANAPC2	-0.170809	ANAPC2|ANAPC2	-0.159838
ANAPC4	-0.154905	ANAPC4|ANAPC4	0.0750779
ANAPC5	-0.068957	ANAPC5|ANAPC5	-0.202711
ANAPC7	-0.0601761	ANAPC7|ANAPC7	-0.0647211
ANG	-0.308932	ANG|ANG	-0.166556
ANGEL2	-0.379671	ANGEL2|ANGEL2	-0.220382
ANGPT2	0.124253	ANGPT2|ANGPT2	-0.0337173
ANGPTL2	0.164859	ANGPTL2|ANGPTL2	-0.0107609
ANGPTL3	0.00710722	ANGPTL3|ANGPTL3	-0.0623188
ANGPTL4	0.35957	ANGPTL4|ANGPTL4	0.14666
ANK1	-0.0105361	ANK1|ANK1	0.0706821
ANK2	0.0907345	ANK2|ANK2	-0.0653535
ANK3	0.0195827	ANK3|ANK3	0.0414422
ANKFY1	-0.0375064	ANKFY1|ANKFY1	-0.0104914
ANKHD1	-0.446669	ANKHD1|ANKHD1	-0.314514
ANKLE2	0.0182337	ANKLE2|ANKLE2	0.0732739
ANKMY2	-0.209526	ANKMY2|ANKMY2	-0.184159
ANKRD10	-0.115171	ANKRD10|ANKRD10	0.1765
ANKRD11	0.374805	ANKRD11|ANKRD11	0.0668325
ANKRD12	-0.235414	ANKRD12|ANKRD12	-0.0504312
ANKRD13A	0.261038	ANKRD13A|ANKRD13A	0.350508
ANKRD13D	-0.162134	ANKRD13D|ANKRD13D	-0.17683
ANKRD16	-0.0517793	ANKRD16|ANKRD16	0.0275141
ANKRD17	0.167015	ANKRD17|ANKRD17	0.275085
ANKRD20A3	0.0333501	ANKRD20A3|ANKRD20A3	0.121494
ANKRD22	0.325173	ANKRD22|ANKRD22	0.331656
ANKRD26	-0.305137	ANKRD26|ANKRD26	0.0762908
ANKRD27	0.169454	ANKRD27|ANKRD27	0.219792
ANKRD28	-0.186805	ANKRD28|ANKRD28	-0.224508
ANKRD30A	-0.41403	ANKRD30A|ANKRD30A	-0.108076
ANKRD32	-0.0190702	ANKRD32|ANKRD32	0.235358
ANKRD35	0.184158	ANKRD35|ANKRD35	0.216643
ANKRD39	-0.064763	ANKRD39|ANKRD39	-0.220632
ANKRD40	-0.036866	ANKRD40|ANKRD40	-0.367512
ANKRD44	-0.00258034	ANKRD44|ANKRD44	0.429438
ANKRD49	-0.0413203	ANKRD49|ANKRD49	0.129278
ANKRD50	-0.192875	ANKRD50|ANKRD50	-0.205391
ANKS1A	0.172626	ANKS1A|ANKS1A	0.0892909
ANKS3	-0.342381	ANKS3|ANKS3	0.117351
ANKZF1	0.0646998	ANKZF1|ANKZF1	0.413975
ANLN	0.399731	ANLN|ANLN	0.238213
ANO1	-0.211042	ANO1|ANO1	-0.317851
ANO10	-0.0794198	ANO10|ANO10	0.222507
ANO6	-3.62089e-05	ANO6|ANO6	-0.0938627
ANP32A	-0.0164047	ANP32A|ANP32A	-0.305837
ANP32B	0.277136	ANP32B|ANP32B	0.0902032
ANP32E	0.0278829	ANP32E|ANP32E	0.401793
ANPEP	0.0894552	ANPEP|ANPEP	-0.0260834
ANTXR1	0.17475	ANTXR1|ANTXR1	-0.0856728
ANTXR2	0.2878	ANTXR2|ANTXR2	0.124996
ANXA1	0.446686	ANXA1|ANXA1	0.484761
ANXA11	-0.173209	ANXA11|ANXA11	0.0888559
ANXA2	0.287854	ANXA2|ANXA2	0.17033
ANXA3	0.328775	ANXA3|ANXA3	0.363892
ANXA4	0.0788073	ANXA4|ANXA4	0.146382
ANXA5	0.186288	ANXA5|ANXA5	0.161673
ANXA7	-0.189446	ANXA7|ANXA7	-0.119101
ANXA9	-0.491865	ANXA9|ANXA9	-0.389208
AOC3	-0.0154112	AOC3|AOC3	-0.0791209
AOX1	0.0855798	AOX1|AOX1	-0.0696662
AP1AR	-0.225484	AP1AR|AP1AR	-0.221232
AP1B1	0.185166	AP1B1|AP1B1	0.263981
AP1G1	0.00279148	AP1G1|AP1G1	0.00784781
AP1G2	-0.302382	AP1G2|AP1G2	-0.254489
AP1M1	0.291182	AP1M1|AP1M1	0.25901
AP1M2	-0.289395	AP1M2|AP1M2	-0.264192
AP1S1	0.132181	AP1S1|AP1S1	-0.184284
AP1S2	0.291011	AP1S2|AP1S2	0.315447
AP1S3	-0.0394761	AP1S3|AP1S3	0.0276438
AP2A1	-0.0834895	AP2A1|AP2A1	0.223409
AP2A2	-0.187464	AP2A2|AP2A2	0.0701638
AP2B1	-0.334696	AP2B1|AP2B1	0.0182408
AP2M1	0.165467	AP2M1|AP2M1	0.0916185
AP2S1	0.132672	AP2S1|AP2S1	0.202498
AP3B1	-0.206985	AP3B1|AP3B1	-0.401946
AP3B2	0.0500078	AP3B2|AP3B2	-0.0345476
AP3D1	-0.0295994	AP3D1|AP3D1	-0.284191
AP3M1	-0.155145	AP3M1|AP3M1	-0.0482275
AP3M2	-0.120825	AP3M2|AP3M2	-0.136036
AP3S1	0.146321	AP3S1|AP3S1	-0.00465478
AP4B1	0.0858143	AP4B1|AP4B1	-0.138472
AP4E1	-0.107253	AP4E1|AP4E1	-0.0420072
AP4M1	-0.0676528	AP4M1|AP4M1	-0.087356
AP4S1	-0.0195384	AP4S1|AP4S1	0.0436764
AP5M1	-0.0187251	AP5M1|AP5M1	-0.0317541
APAF1	0.0563297	APAF1|APAF1	0.165717
APBA1	-0.035133	APBA1|APBA1	0.00528458
APBA2	0.169287	APBA2|APBA2	0.171793
APBA3	0.138044	APBA3|APBA3	-0.0749844
APBB1	-0.0359893	APBB1|APBB1	-0.0960245
APBB1IP	0.294396	APBB1IP|APBB1IP	0.234792
APC	-0.0154337	APC|APC	-0.247771
APCS	-0.0126875	APCS|APCS	-0.046102
APEH	-0.326773	APEH|APEH	-0.193303
APEX1	-0.0557078	APEX1|APEX1	-0.0592474
APEX2	0.205551	APEX2|APEX2	0.178061
API5	-0.0122594	API5|API5	0.0995908
APIP	-0.138475	APIP|APIP	-0.118754
APLP2	-0.0860873	APLP2|APLP2	-0.0758553
APOA1	-0.101634	APOA1|APOA1	0.141214
APOA1BP	-0.209548	APOA1BP|APOA1BP	-0.214037
APOA2	0.0609598	APOA2|APOA2	0.174487
APOA4	-0.0164457	APOA4|APOA4	-0.115602
APOB	0.0589896	APOB|APOB	0.381972
APOBEC3C	0.165463	APOBEC3C|APOBEC3C	0.311321
APOBEC3F	0.212872	APOBEC3F|APOBEC3F	0.00406905
APOBEC3G	0.294556	APOBEC3G|APOBEC3G	0.397269
APOC1	0.31736	APOC1|APOC1	0.0882438
APOC3	-0.0394936	APOC3|APOC3	0.214244
APOD	0.114384	APOD|APOD	-0.114472
APOE	0.306643	APOE|APOE	0.0654261
APOH	0.0127967	APOH|APOH	0.0680854
APOL1	0.0424226	APOL1|APOL1	0.109009
APOL2	-0.00353409	APOL2|APOL2	0.108221
APOL3	0.0114215	APOL3|APOL3	0.262762
APOM	-0.287741	APOM|APOM	0.142546
APOOL	0.213361	APOOL|APOOL	-0.181247
APP	0.0607359	APP|APP	0.2565
APPBP2	-0.376119	APPBP2|APPBP2	-0.175823
APPL1	-0.130932	APPL1|APPL1	-0.126441
APPL2	-0.370392	APPL2|APPL2	-0.206241
APRT	0.274662	APRT|APRT	0.151565
APTX	-0.158761	APTX|APTX	-0.191738
AQP1	0.0168052	AQP1|AQP1	0.0829866
AQR	-0.15827	AQR|AQR	-0.0435414
AR	-0.423888	AR|AR	-0.421854
ARAF	-0.154748	ARAF|ARAF	-0.133631
ARAP1	-0.0179348	ARAP1|ARAP1	0.142572
ARAP2	0.341875	ARAP2|ARAP2	0.269342
ARAP3	0.124045	ARAP3|ARAP3	0.260689
ARCN1	0.0583222	ARCN1|ARCN1	-0.126488
ARF1	0.112496	ARF1|ARF1	0.169956
ARF3	-0.279871	ARF3|ARF3	-0.0960502
ARF4	0.00653884	ARF4|ARF4	-0.00965167
ARF5	0.172093	ARF5|ARF5	0.0166287
ARFGAP1	0.0659862	ARFGAP1|ARFGAP1	0.0582056
ARFGAP2	-0.174797	ARFGAP2|ARFGAP2	-0.29747
ARFGAP3	0.232837	ARFGAP3|ARFGAP3	0.266463
ARFGEF1	-0.217879	ARFGEF1|ARFGEF1	-0.301089
ARFGEF2	0.0573529	ARFGEF2|ARFGEF2	-0.185206
ARFIP1	-0.268934	ARFIP1|ARFIP1	-0.369376
ARFRP1	-0.0207266	ARFRP1|ARFRP1	0.0945057
ARG1	0.0271094	ARG1|ARG1	0.234688
ARGLU1	0.00352555	ARGLU1|ARGLU1	-0.0503214
ARHGAP1	-0.134891	ARHGAP1|ARHGAP1	-0.000953766
ARHGAP10	0.389394	ARHGAP10|ARHGAP10	0.356697
ARHGAP12	-0.0953131	ARHGAP12|ARHGAP12	-0.183341
ARHGAP15	0.298587	ARHGAP15|ARHGAP15	0.14717
ARHGAP17	0.179331	ARHGAP17|ARHGAP17	0.550872
ARHGAP18	0.0266625	ARHGAP18|ARHGAP18	0.268345
ARHGAP21	0.238063	ARHGAP21|ARHGAP21	0.137684
ARHGAP22	0.308703	ARHGAP22|ARHGAP22	0.0903286
ARHGAP23	0.232963	ARHGAP23|ARHGAP23	0.195257
ARHGAP24	0.102131	ARHGAP24|ARHGAP24	0.00252955
ARHGAP25	0.379921	ARHGAP25|ARHGAP25	0.370755
ARHGAP26	0.0965004	ARHGAP26|ARHGAP26	0.26597
ARHGAP27	0.213215	ARHGAP27|ARHGAP27	0.399457
ARHGAP29	-0.129954	ARHGAP29|ARHGAP29	0.0757883
ARHGAP30	0.447087	ARHGAP30|ARHGAP30	0.217479
ARHGAP31	0.235776	ARHGAP31|ARHGAP31	0.239633
ARHGAP32	-0.352645	ARHGAP32|ARHGAP32	-0.30001
ARHGAP39	-0.137688	ARHGAP39|ARHGAP39	-0.00784048
ARHGAP4	0.281602	ARHGAP4|ARHGAP4	0.218868
ARHGAP42	0.0507967	ARHGAP42|ARHGAP42	0.105605
ARHGAP44	0.123121	ARHGAP44|ARHGAP44	0.000668896
ARHGAP5	-0.039425	ARHGAP5|ARHGAP5	-0.102317
ARHGAP6	0.00670061	ARHGAP6|ARHGAP6	-0.0928493
ARHGAP9	0.343438	ARHGAP9|ARHGAP9	0.384335
ARHGDIA	0.0396235	ARHGDIA|ARHGDIA	-0.0224342
ARHGDIB	-0.0704758	ARHGDIB|ARHGDIB	0.00151358
ARHGEF1	0.183476	ARHGEF1|ARHGEF1	0.514829
ARHGEF10	0.0320388	ARHGEF10|ARHGEF10	0.216712
ARHGEF10L	-0.001077	ARHGEF10L|ARHGEF10L	0.234698
ARHGEF11	-0.0588686	ARHGEF11|ARHGEF11	0.104168
ARHGEF12	-0.324623	ARHGEF12|ARHGEF12	-0.269967
ARHGEF16	-0.250916	ARHGEF16|ARHGEF16	-0.240724
ARHGEF17	-0.224647	ARHGEF17|ARHGEF17	-0.0938788
ARHGEF18	0.0554256	ARHGEF18|ARHGEF18	0.122403
ARHGEF2	0.11454	ARHGEF2|ARHGEF2	0.415457
ARHGEF3	-0.202043	ARHGEF3|ARHGEF3	-0.243105
ARHGEF35	0.0623857	ARHGEF35|ARHGEF35	-0.0727661
ARHGEF37	-0.196578	ARHGEF37|ARHGEF37	-0.195475
ARHGEF38	0.0142539	ARHGEF38|ARHGEF38	-0.0132259
ARHGEF40	-0.145488	ARHGEF40|ARHGEF40	-0.0137985
ARHGEF5	-0.0214022	ARHGEF5|ARHGEF5	-0.0961435
ARHGEF6	-0.0650157	ARHGEF6|ARHGEF6	-0.0490982
ARHGEF7	0.0311504	ARHGEF7|ARHGEF7	0.00113
ARID1A	-0.12971	ARID1A|ARID1A	-0.0887935
ARID1B	-0.0225547	ARID1B|ARID1B	-0.122527
ARID2	-0.254968	ARID2|ARID2	-0.31271
ARID3A	0.0392508	ARID3A|ARID3A	-0.0150918
ARID4A	-0.170888	ARID4A|ARID4A	-0.224306
ARID4B	-0.0958324	ARID4B|ARID4B	-0.0967448
ARID5A	0.012292	ARID5A|ARID5A	-0.0867162
ARID5B	0.213399	ARID5B|ARID5B	0.00707483
ARIH1	0.335449	ARIH1|ARIH1	0.0507464
ARIH2	-0.193067	ARIH2|ARIH2	0.164302
ARL1	-0.432142	ARL1|ARL1	0.152405
ARL15	-0.0528067	ARL15|ARL15	-0.0329827
ARL2	0.104942	ARL2|ARL2	0.0379639
ARL2BP	0.128137	ARL2BP|ARL2BP	0.09971
ARL3	-0.46389	ARL3|ARL3	-0.335828
ARL4C	0.466133	ARL4C|ARL4C	0.139082
ARL5A	0.044315	ARL5A|ARL5A	0.0512751
ARL5B	0.327888	ARL5B|ARL5B	0.296017
ARL6	0.0045512	ARL6|ARL6	-0.054629
ARL6IP1	-0.156406	ARL6IP1|ARL6IP1	-0.0967655
ARL6IP4	-0.177413	ARL6IP4|ARL6IP4	-0.118117
ARL6IP5	-0.0421651	ARL6IP5|ARL6IP5	0.0190079
ARL6IP6	0.117438	ARL6IP6|ARL6IP6	-0.105562
ARL8A	0.00836365	ARL8A|ARL8A	0.224373
ARL8B	-0.133278	ARL8B|ARL8B	0.100156
ARMC1	0.088828	ARMC1|ARMC1	0.24293
ARMC10	0.0519645	ARMC10|ARMC10	0.0282604
ARMC5	-0.232619	ARMC5|ARMC5	0.162918
ARMC6	0.0878589	ARMC6|ARMC6	0.340338
ARMC7	-0.121003	ARMC7|ARMC7	0.0449361
ARMC8	0.114535	ARMC8|ARMC8	0.0204334
ARMC9	0.0210549	ARMC9|ARMC9	-0.0310284
ARMCX1	-0.226698	ARMCX1|ARMCX1	-0.116349
ARMCX3	-0.2239	ARMCX3|ARMCX3	-0.000539084
ARMCX5	-0.256685	ARMCX5|ARMCX5	-0.276361
ARNT	-0.0665309	ARNT|ARNT	0.0253629
ARNT2	-0.47559	ARNT2|ARNT2	-0.173991
ARNTL	-0.0157118	ARNTL|ARNTL	-0.448793
ARPC1A	0.0953166	ARPC1A|ARPC1A	0.0206925
ARPC1B	0.43659	ARPC1B|ARPC1B	0.430199
ARPC2	0.468631	ARPC2|ARPC2	0.4381
ARPC3	0.102114	ARPC3|ARPC3	0.366141
ARPC4	0.175703	ARPC4|ARPC4	0.430303
ARPC5	0.319956	ARPC5|ARPC5	0.314161
ARPC5L	0.366772	ARPC5L|ARPC5L	0.322237
ARPP19	-0.183786	ARPP19|ARPP19	-0.245579
ARRB1	-0.319462	ARRB1|ARRB1	-0.229961
ARRB2	0.180536	ARRB2|ARRB2	0.311649
ARRDC1	-0.0474711	ARRDC1|ARRDC1	-0.209015
ARSA	-0.1135	ARSA|ARSA	0.0352478
ARSB	0.220812	ARSB|ARSB	0.156392
ARSD	-0.304391	ARSD|ARSD	-0.0785414
ARV1	-0.272631	ARV1|ARV1	-0.103286
ARVCF	-0.00274209	ARVCF|ARVCF	-0.0446041
ASAH1	-0.158015	ASAH1|ASAH1	-0.389954
ASAP1	0.155042	ASAP1|ASAP1	0.232169
ASAP2	-0.0801712	ASAP2|ASAP2	-0.0727555
ASAP3	-0.123573	ASAP3|ASAP3	0.0370258
ASB1	-0.0459117	ASB1|ASB1	-0.20415
ASB13	-0.498238	ASB13|ASB13	-0.332047
ASB3	0.014728	ASB3|ASB3	0.152833
ASB6	-0.11693	ASB6|ASB6	0.161203
ASB7	0.15436	ASB7|ASB7	-0.104371
ASB9	0.118519	ASB9|ASB9	-0.0267823
ASCC2	0.138902	ASCC2|ASCC2	0.302872
ASCC3	0.384468	ASCC3|ASCC3	0.276311
ASF1A	0.0410773	ASF1A|ASF1A	0.188627
ASF1B	0.15696	ASF1B|ASF1B	0.290691
ASGR2	0.201876	ASGR2|ASGR2	-0.197258
ASH1L	-0.0989161	ASH1L|ASH1L	0.183713
ASH2L	-0.112201	ASH2L|ASH2L	-0.0122538
ASL	-0.0154126	ASL|ASL	-0.304604
ASMTL	-0.306158	ASMTL|ASMTL	-0.378623
ASNA1	-0.0519606	ASNA1|ASNA1	-0.0349575
ASNS	0.324191	ASNS|ASNS	0.516898
ASNSD1	0.0595938	ASNSD1|ASNSD1	0.00836286
ASPA	-0.138503	ASPA|ASPA	0.0213442
ASPH	0.11564	ASPH|ASPH	0.178084
ASPM	0.328809	ASPM|ASPM	0.168345
ASPN	-0.00727742	ASPN|ASPN	-0.256739
ASPSCR1	-0.132629	ASPSCR1|ASPSCR1	-0.190732
ASRGL1	0.180544	ASRGL1|ASRGL1	0.272046
ASS1	0.583773	ASS1|ASS1	0.419708
ASTE1	-0.230589	ASTE1|ASTE1	0.261039
ASXL2	-0.00236346	ASXL2|ASXL2	-0.305133
ATAD1	-0.157444	ATAD1|ATAD1	0.020874
ATAD2	0.130125	ATAD2|ATAD2	0.00454074
ATAD3A	0.267928	ATAD3A|ATAD3A	0.17329
ATAD3B	0.00922174	ATAD3B|ATAD3B	0.325129
ATAT1	-0.15281	ATAT1|ATAT1	0.108159
ATE1	-0.134201	ATE1|ATE1	-0.370295
ATF1	-0.0135707	ATF1|ATF1	-0.169791
ATF2	0.0529951	ATF2|ATF2	-0.0239323
ATF6B	0.0480891	ATF6B|ATF6B	0.0431693
ATF7IP	-0.0683693	ATF7IP|ATF7IP	0.17543
ATG14	-0.242426	ATG14|ATG14	-0.171042
ATG16L1	-0.247485	ATG16L1|ATG16L1	-0.175244
ATG2A	-0.0852506	ATG2A|ATG2A	-0.00283019
ATG2B	0.0735658	ATG2B|ATG2B	-0.271206
ATG3	0.252691	ATG3|ATG3	0.416023
ATG4A	0.0134364	ATG4A|ATG4A	0.157381
ATG4B	0.0688822	ATG4B|ATG4B	0.345719
ATG4C	0.229107	ATG4C|ATG4C	0.104688
ATG5	-0.00965339	ATG5|ATG5	0.0598797
ATG7	0.213636	ATG7|ATG7	0.207433
ATG9A	0.16948	ATG9A|ATG9A	0.0777786
ATHL1	-0.200262	ATHL1|ATHL1	0.0391147
ATIC	-0.0254003	ATIC|ATIC	-0.151856
ATL1	-0.0708891	ATL1|ATL1	0.0232428
ATL2	0.435749	ATL2|ATL2	0.264918
ATL3	0.356434	ATL3|ATL3	0.0781207
ATM	0.0166302	ATM|ATM	0.262493
ATN1	-0.136618	ATN1|ATN1	-0.116328
ATOX1	0.0272845	ATOX1|ATOX1	-0.108128
ATP11A	0.0585566	ATP11A|ATP11A	0.270968
ATP11B	0.266987	ATP11B|ATP11B	0.192183
ATP11C	0.427804	ATP11C|ATP11C	0.231305
ATP13A1	0.0755174	ATP13A1|ATP13A1	0.108305
ATP13A2	-0.262314	ATP13A2|ATP13A2	-0.00734227
ATP13A3	0.0912589	ATP13A3|ATP13A3	0.130603
ATP13A4	0.143981	ATP13A4|ATP13A4	0.318673
ATP1A1	0.0922201	ATP1A1|ATP1A1	0.0432511
ATP1B1	-0.197832	ATP1B1|ATP1B1	-0.0316297
ATP1B3	0.320174	ATP1B3|ATP1B3	0.309828
ATP2A2	0.136316	ATP2A2|ATP2A2	-0.0411156
ATP2A3	-0.103652	ATP2A3|ATP2A3	-0.154406
ATP2B1	0.0241705	ATP2B1|ATP2B1	-0.0308211
ATP2B4	0.154073	ATP2B4|ATP2B4	0.00352478
ATP2C1	0.162443	ATP2C1|ATP2C1	-0.0170278
ATP5A1	-0.102779	ATP5A1|ATP5A1	-0.0473253
ATP5B	-0.0158785	ATP5B|ATP5B	-0.0530479
ATP5C1	0.202493	ATP5C1|ATP5C1	-0.203628
ATP5D	-0.303674	ATP5D|ATP5D	-0.0358491
ATP5E	-0.00324136	ATP5E|ATP5E	-0.165385
ATP5F1	0.0507241	ATP5F1|ATP5F1	-0.195065
ATP5H	-0.110011	ATP5H|ATP5H	-0.058532
ATP5I	-0.0107381	ATP5I|ATP5I	-0.0360979
ATP5J	-0.003899	ATP5J|ATP5J	-0.144298
ATP5L	-0.0790801	ATP5L|ATP5L	-0.00716361
ATP5O	0.0924585	ATP5O|ATP5O	-0.130313
ATP5S	-0.19655	ATP5S|ATP5S	-0.220651
ATP6AP1	-0.285501	ATP6AP1|ATP6AP1	0.00911261
ATP6AP2	-0.180859	ATP6AP2|ATP6AP2	0.0770164
ATP6V0A1	-0.213163	ATP6V0A1|ATP6V0A1	-0.243479
ATP6V0A2	0.0653617	ATP6V0A2|ATP6V0A2	0.0209932
ATP6V0A4	0.313065	ATP6V0A4|ATP6V0A4	0.0654649
ATP6V0D1	0.178311	ATP6V0D1|ATP6V0D1	0.0753162
ATP6V1A	0.0280625	ATP6V1A|ATP6V1A	0.309289
ATP6V1B1	-0.0895603	ATP6V1B1|ATP6V1B1	-0.378903
ATP6V1B2	0.221215	ATP6V1B2|ATP6V1B2	0.324208
ATP6V1C1	-0.062998	ATP6V1C1|ATP6V1C1	-0.156833
ATP6V1D	-0.209816	ATP6V1D|ATP6V1D	0.288058
ATP6V1E1	-0.0193659	ATP6V1E1|ATP6V1E1	0.250114
ATP6V1F	0.210189	ATP6V1F|ATP6V1F	0.279701
ATP6V1G1	-0.146601	ATP6V1G1|ATP6V1G1	0.228509
ATP6V1G2	-0.401917	ATP6V1G2|ATP6V1G2	-0.46285
ATP6V1H	-0.132003	ATP6V1H|ATP6V1H	0.183284
ATP7A	-0.279561	ATP7A|ATP7A	-0.248144
ATP7B	-0.414777	ATP7B|ATP7B	-0.00112245
ATP8B1	-0.354358	ATP8B1|ATP8B1	-0.450943
ATP9A	-0.166981	ATP9A|ATP9A	-0.184304
ATP9B	-0.168609	ATP9B|ATP9B	-0.145947
ATPAF1	-0.352889	ATPAF1|ATPAF1	-0.0870516
ATPAF2	-0.340911	ATPAF2|ATPAF2	-0.149077
ATPIF1	-0.207462	ATPIF1|ATPIF1	-0.205795
ATR	0.165251	ATR|ATR	-0.0181226
ATRIP	-0.474004	ATRIP|ATRIP	0.0273067
ATRN	-0.233427	ATRN|ATRN	-0.0104085
ATRX	-0.23933	ATRX|ATRX	-0.204153
ATXN1	-0.0159957	ATXN1|ATXN1	-0.0500831
ATXN10	-0.303334	ATXN10|ATXN10	0.0710554
ATXN1L	0.300768	ATXN1L|ATXN1L	-0.014462
ATXN2	-0.289655	ATXN2|ATXN2	-0.240763
ATXN2L	-0.100777	ATXN2L|ATXN2L	-0.145511
ATXN3	0.0161246	ATXN3|ATXN3	-0.0450188
ATXN7	-0.00107126	ATXN7|ATXN7	-0.127162
ATXN7L3	-0.15707	ATXN7L3|ATXN7L3	-0.127165
ATXN7L3B	-0.0325762	ATXN7L3B|ATXN7L3B	0.12359
AUH	-0.304431	AUH|AUH	-0.298424
AUP1	0.090421	AUP1|AUP1	-0.121273
AURKA	0.35844	AURKA|AURKA	0.288383
AURKB	0.352622	AURKB|AURKB	0.149985
AUTS2	-0.191427	AUTS2|AUTS2	0.0113372
AVEN	0.305807	AVEN|AVEN	0.0568007
AVL9	0.326837	AVL9|AVL9	-0.276152
AXDND1	-0.0604826	AXDND1|AXDND1	0.00886913
AXIN1	-0.130997	AXIN1|AXIN1	-0.121645
AXL	0.0635902	AXL|AXL	0.00940857
AZGP1	-0.423451	AZGP1|AZGP1	-0.191841
AZI2	-0.226605	AZI2|AZI2	-0.289457
AZU1	-0.244106	AZU1|AZU1	0.260937
B2M	0.25112	B2M|B2M	0.267739
B3GALTL	-0.0475297	B3GALTL|B3GALTL	0.148445
B3GAT3	-0.0972937	B3GAT3|B3GAT3	0.10425
B3GNT2	0.0802334	B3GNT2|B3GNT2	0.213643
B4GALT1	-0.00681441	B4GALT1|B4GALT1	0.102768
B4GALT3	0.140017	B4GALT3|B4GALT3	-0.0209153
B4GALT4	0.200002	B4GALT4|B4GALT4	0.0292231
B9D1	-0.274213	B9D1|B9D1	0.0654469
BABAM1	0.0621344	BABAM1|BABAM1	-0.193179
BACH1	0.203885	BACH1|BACH1	0.149679
BAD	-0.285806	BAD|BAD	-0.369044
BAG3	-0.277375	BAG3|BAG3	-0.410471
BAG4	-0.12017	BAG4|BAG4	-0.00795148
BAG5	-0.0228576	BAG5|BAG5	0.117816
BAG6	-0.13416	BAG6|BAG6	0.0382853
BAHD1	0.00850606	BAHD1|BAHD1	-0.28667
BAIAP2	-0.401226	BAIAP2|BAIAP2	-0.258335
BAIAP2L1	0.257853	BAIAP2L1|BAIAP2L1	0.191572
BAK1	0.225082	BAK1|BAK1	0.274442
BANF1	0.104715	BANF1|BANF1	0.0354344
BANK1	0.309093	BANK1|BANK1	0.0115495
BANP	0.103489	BANP|BANP	0.139478
BAP1	-0.18883	BAP1|BAP1	0.155189
BARD1	0.0708339	BARD1|BARD1	-0.0383038
BARX2	-0.00350707	BARX2|BARX2	0.0901018
BASP1	0.0222737	BASP1|BASP1	-0.123596
BAX	0.152054	BAX|BAX	0.0302923
BAZ1A	0.176309	BAZ1A|BAZ1A	0.22994
BAZ1B	0.042884	BAZ1B|BAZ1B	0.461965
BAZ2A	-0.0302684	BAZ2A|BAZ2A	-0.205851
BAZ2B	-0.273266	BAZ2B|BAZ2B	-0.171506
BBC3	-0.0204592	BBC3|BBC3	-0.316468
BBOX1	0.547108	BBOX1|BBOX1	0.414134
BBS1	-0.571267	BBS1|BBS1	-0.284927
BBS2	-0.160687	BBS2|BBS2	-0.30877
BBS4	-0.540692	BBS4|BBS4	-0.399661
BBS5	-0.355592	BBS5|BBS5	-0.267576
BBS7	-0.00680548	BBS7|BBS7	-0.26367
BBS9	-0.153086	BBS9|BBS9	-0.22112
BBX	-0.0881128	BBX|BBX	-0.158107
BCAM	-0.53527	BCAM|BCAM	-0.493386
BCAP29	0.0101175	BCAP29|BCAP29	-0.0998185
BCAP31	0.121102	BCAP31|BCAP31	-0.0635808
BCAR1	0.0792404	BCAR1|BCAR1	-0.101182
BCAR3	-0.170319	BCAR3|BCAR3	-0.146196
BCAS1	-0.434091	BCAS1|BCAS1	-0.456645
BCAS2	0.0471731	BCAS2|BCAS2	0.222102
BCAS3	-0.26584	BCAS3|BCAS3	-0.436202
BCAS4	-0.424373	BCAS4|BCAS4	-0.103375
BCAT1	0.31053	BCAT1|BCAT1	0.287576
BCAT2	-0.506185	BCAT2|BCAT2	-0.460585
BCCIP	-0.0826749	BCCIP|BCCIP	-0.0219107
BCHE	-0.0453102	BCHE|BCHE	0.210834
BCKDHA	-0.282693	BCKDHA|BCKDHA	-0.172144
BCKDHB	-0.220443	BCKDHB|BCKDHB	-0.0813601
BCKDK	-0.236912	BCKDK|BCKDK	0.090219
BCL10	0.0580776	BCL10|BCL10	0.25126
BCL11B	0.427946	BCL11B|BCL11B	-0.255622
BCL2	-0.594713	BCL2|BCL2	-0.450453
BCL2L1	-0.212295	BCL2L1|BCL2L1	-0.21384
BCL2L11	0.330679	BCL2L11|BCL2L11	-0.233734
BCL2L12	0.339309	BCL2L12|BCL2L12	0.171247
BCL2L13	-0.000809024	BCL2L13|BCL2L13	-0.121092
BCL2L14	0.00546031	BCL2L14|BCL2L14	0.288711
BCL3	0.0745285	BCL3|BCL3	0.0718797
BCL6	-0.0779972	BCL6|BCL6	-0.121508
BCL7A	-0.0231349	BCL7A|BCL7A	-0.192575
BCL7B	0.038451	BCL7B|BCL7B	0.144817
BCL7C	-0.158595	BCL7C|BCL7C	-0.0639747
BCL9	-0.180572	BCL9|BCL9	-0.0856895
BCL9L	0.179798	BCL9L|BCL9L	0.145834
BCLAF1	-0.0726119	BCLAF1|BCLAF1	-0.172393
BCOR	-0.313849	BCOR|BCOR	-0.131882
BCORL1	-0.147812	BCORL1|BCORL1	0.00722423
BCR	0.133716	BCR|BCR	-0.0520789
BCS1L	0.0342493	BCS1L|BCS1L	0.0348746
BDH1	-0.206297	BDH1|BDH1	-0.152074
BECN1	-0.398343	BECN1|BECN1	0.00435414
BEND3	0.384818	BEND3|BEND3	0.468729
BET1	0.0111642	BET1|BET1	-0.00191789
BET1L	-0.254695	BET1L|BET1L	-0.220361
BGN	0.0166995	BGN|BGN	-0.161704
BHLHE40	-0.389928	BHLHE40|BHLHE40	-0.294107
BICC1	0.109399	BICC1|BICC1	0.120582
BICD1	0.156095	BICD1|BICD1	0.0938929
BICD2	0.2309	BICD2|BICD2	0.275446
BID	0.390042	BID|BID	0.400352
BIN1	0.32073	BIN1|BIN1	0.174623
BIN2	0.103598	BIN2|BIN2	0.466027
BIN3	-0.192858	BIN3|BIN3	-0.324269
BIRC2	0.221618	BIRC2|BIRC2	-0.206396
BIRC3	0.277403	BIRC3|BIRC3	-0.142041
BIRC5	0.307437	BIRC5|BIRC5	0.452558
BIRC6	-0.0581894	BIRC6|BIRC6	0.2567
BLM	0.351484	BLM|BLM	0.0119488
BLMH	-0.007093	BLMH|BLMH	-0.00911779
BLNK	0.00422612	BLNK|BLNK	-0.13644
BLOC1S2	-0.0144279	BLOC1S2|BLOC1S2	0.0717916
BLOC1S3	-0.0425099	BLOC1S3|BLOC1S3	-0.131412
BLOC1S5	-0.0282828	BLOC1S5|BLOC1S5	-0.101503
BLVRA	-0.196897	BLVRA|BLVRA	-0.388669
BLVRB	-0.170508	BLVRB|BLVRB	-0.256987
BMF	0.117808	BMF|BMF	-0.316867
BMP1	0.180874	BMP1|BMP1	0.185963
BMP2K	0.0632272	BMP2K|BMP2K	0.32823
BMPR1B	-0.472311	BMPR1B|BMPR1B	-0.286993
BMS1	0.266299	BMS1|BMS1	0.0955007
BNIP1	-0.145904	BNIP1|BNIP1	-0.0023196
BNIP2	0.335598	BNIP2|BNIP2	0.295294
BNIP3	0.0342115	BNIP3|BNIP3	-0.290244
BNIP3L	-0.229115	BNIP3L|BNIP3L	-0.287598
BNIPL	-0.329604	BNIPL|BNIPL	-0.136619
BOD1	-0.273149	BOD1|BOD1	-0.511103
BOK	0.014791	BOK|BOK	-0.0524412
BOLA1	-0.0857058	BOLA1|BOLA1	0.0866473
BOLA2	0.16611	BOLA2|BOLA2	-0.102664
BOLA3	0.225284	BOLA3|BOLA3	0.0136948
BOP1	0.234359	BOP1|BOP1	0.421067
BPGM	0.110115	BPGM|BPGM	0.122341
BPHL	-0.131886	BPHL|BPHL	-0.156262
BPI	0.190935	BPI|BPI	0.260336
BPNT1	-0.00763678	BPNT1|BPNT1	-0.103976
BPTF	-0.226977	BPTF|BPTF	-0.162959
BRAF	0.0888816	BRAF|BRAF	-0.00489322
BRAT1	-0.0949373	BRAT1|BRAT1	0.052882
BRCA1	-0.127981	BRCA1|BRCA1	-0.233958
BRD1	0.0647079	BRD1|BRD1	-0.144558
BRD2	-0.191481	BRD2|BRD2	-0.0135186
BRD3	-0.151731	BRD3|BRD3	-0.136005
BRD4	0.0555762	BRD4|BRD4	-0.000761976
BRD7	0.25608	BRD7|BRD7	-0.384574
BRD8	-0.509378	BRD8|BRD8	-0.140701
BRD9	0.0289577	BRD9|BRD9	-0.0283745
BRE	0.0121719	BRE|BRE	0.144381
BRF1	-0.219741	BRF1|BRF1	-0.111031
BRIX1	0.304696	BRIX1|BRIX1	0.177048
BRMS1	0.00878745	BRMS1|BRMS1	-0.0645243
BRMS1L	0.148815	BRMS1L|BRMS1L	-0.0875492
BROX	0.0218511	BROX|BROX	-0.32355
BRPF1	0.0823716	BRPF1|BRPF1	-0.163161
BRPF3	-0.155412	BRPF3|BRPF3	-0.0684285
BRWD1	-0.193985	BRWD1|BRWD1	-0.0748289
BRWD3	0.11264	BRWD3|BRWD3	-0.0493472
BSCL2	-0.2519	BSCL2|BSCL2	0.13426
BSDC1	-0.183306	BSDC1|BSDC1	-0.151281
BSG	-0.0923451	BSG|BSG	0.294537
BST1	0.190329	BST1|BST1	-0.108427
BST2	0.039336	BST2|BST2	-0.246009
BTAF1	0.102567	BTAF1|BTAF1	0.315396
BTBD1	-0.0370614	BTBD1|BTBD1	-0.13612
BTBD10	-0.0950865	BTBD10|BTBD10	-0.0741799
BTBD9	-0.0292022	BTBD9|BTBD9	0.0232035
BTD	-0.427763	BTD|BTD	-0.073616
BTF3	-0.428771	BTF3|BTF3	-0.109056
BTF3L4	0.165702	BTF3L4|BTF3L4	0.130168
BTG1	0.261277	BTG1|BTG1	0.114012
BTK	0.284488	BTK|BTK	0.205619
BTN3A1	0.271889	BTN3A1|BTN3A1	0.24009
BTN3A2	0.246955	BTN3A2|BTN3A2	0.174125
BTN3A3	0.273974	BTN3A3|BTN3A3	0.222906
BUB1	0.372004	BUB1|BUB1	-0.0371155
BUB3	-0.130389	BUB3|BUB3	-0.31734
BUD13	0.131827	BUD13|BUD13	0.167666
BUD31	0.158703	BUD31|BUD31	-0.0266535
BYSL	0.323662	BYSL|BYSL	0.0952371
BZW1	-0.0857595	BZW1|BZW1	-0.115965
BZW2	0.135378	BZW2|BZW2	0.0216359
C10orf11	-0.0112999	C10orf11|C10orf11	-0.10251
C10orf118	-0.0497081	C10orf118|C10orf118	-0.0491292
C10orf12	-0.240027	C10orf12|C10orf12	0.0662106
C10orf2	-0.0401259	C10orf2|C10orf2	0.0447832
C10orf32	-0.376453	C10orf32|C10orf32	-0.0502073
C10orf76	-0.29571	C10orf76|C10orf76	-0.117686
C10orf88	-0.154273	C10orf88|C10orf88	-0.201409
C11orf30	0.00419706	C11orf30|C11orf30	-0.250706
C11orf31	-0.272746	C11orf31|C11orf31	-0.0995648
C11orf52	-0.363391	C11orf52|C11orf52	-0.282265
C11orf54	-0.17491	C11orf54|C11orf54	-0.02627
C11orf57	0.0536585	C11orf57|C11orf57	0.0116969
C11orf58	-0.00705854	C11orf58|C11orf58	-0.40389
C11orf68	-0.0684875	C11orf68|C11orf68	0.0514203
C11orf73	0.201624	C11orf73|C11orf73	0.187881
C11orf84	0.0529418	C11orf84|C11orf84	0.188872
C11orf96	0.126366	C11orf96|C11orf96	-0.0250052
C12orf10	-0.484909	C12orf10|C12orf10	-0.277992
C12orf29	-0.232052	C12orf29|C12orf29	-0.245455
C12orf4	0.12606	C12orf4|C12orf4	0.0248603
C12orf43	-0.0874827	C12orf43|C12orf43	-0.13812
C12orf45	0.295914	C12orf45|C12orf45	0.0511457
C12orf5	0.288334	C12orf5|C12orf5	0.400964
C12orf57	-0.276841	C12orf57|C12orf57	-0.131682
C12orf75	0.257887	C12orf75|C12orf75	-0.134261
C14orf142	-0.208228	C14orf142|C14orf142	-0.0773896
C14orf166	0.00702222	C14orf166|C14orf166	-0.0470454
C14orf169	-0.155934	C14orf169|C14orf169	-0.172154
C14orf2	0.147213	C14orf2|C14orf2	-0.149544
C15orf38	0.02138	C15orf38|C15orf38	-0.0121865
C15orf48	-0.129296	C15orf48|C15orf48	-0.177597
C15orf57	-0.227954	C15orf57|C15orf57	-0.0986316
C16orf13	-0.275095	C16orf13|C16orf13	-0.511882
C16orf45	-0.30494	C16orf45|C16orf45	-0.109965
C16orf62	-0.250366	C16orf62|C16orf62	0.0390888
C16orf70	-0.0124153	C16orf70|C16orf70	-0.139436
C16orf71	-0.222067	C16orf71|C16orf71	-0.301621
C16orf80	0.361673	C16orf80|C16orf80	0.0544785
C16orf87	0.32288	C16orf87|C16orf87	0.0819223
C16orf91	-0.0433593	C16orf91|C16orf91	-0.127561
C17orf103	-0.0227517	C17orf103|C17orf103	0.063366
C17orf49	0.155357	C17orf49|C17orf49	0.0559612
C17orf59	-0.29254	C17orf59|C17orf59	-0.0666079
C17orf62	0.0273417	C17orf62|C17orf62	-0.02242
C17orf70	-0.166275	C17orf70|C17orf70	-0.0408167
C17orf75	-0.361595	C17orf75|C17orf75	-0.507547
C17orf80	-0.128049	C17orf80|C17orf80	-0.193479
C17orf85	-0.0730105	C17orf85|C17orf85	-0.216318
C17orf97	-0.465868	C17orf97|C17orf97	-0.232629
C18orf21	0.177086	C18orf21|C18orf21	-0.137983
C18orf25	-0.199949	C18orf25|C18orf25	-0.0463819
C18orf32	-0.159277	C18orf32|C18orf32	-0.203767
C18orf8	0.0499607	C18orf8|C18orf8	0.218998
C19orf10	0.116783	C19orf10|C19orf10	-0.0243366
C19orf12	0.287908	C19orf12|C19orf12	0.111317
C19orf25	-0.223436	C19orf25|C19orf25	-0.0355588
C19orf33	-0.203657	C19orf33|C19orf33	-0.245975
C19orf43	0.134405	C19orf43|C19orf43	-0.0386792
C19orf47	0.038128	C19orf47|C19orf47	-0.0281361
C19orf52	0.13693	C19orf52|C19orf52	-0.202208
C19orf53	0.0257424	C19orf53|C19orf53	-0.0797429
C19orf54	-0.354707	C19orf54|C19orf54	0.126723
C19orf60	0.055781	C19orf60|C19orf60	0.169651
C19orf66	0.110633	C19orf66|C19orf66	-0.0699357
C19orf70	-0.109774	C19orf70|C19orf70	-0.105163
C1D	0.0188241	C1D|C1D	-0.0269738
C1orf109	-0.0787701	C1orf109|C1orf109	-0.00679922
C1orf112	0.257495	C1orf112|C1orf112	0.227414
C1orf116	0.149448	C1orf116|C1orf116	0.0881609
C1orf122	0.0537749	C1orf122|C1orf122	0.00434377
C1orf123	-0.0600119	C1orf123|C1orf123	-0.33218
C1orf131	0.1081	C1orf131|C1orf131	0.196677
C1orf198	0.435408	C1orf198|C1orf198	0.312917
C1orf21	-0.474694	C1orf21|C1orf21	-0.306363
C1orf226	-0.153776	C1orf226|C1orf226	-0.390712
C1orf35	0.00227983	C1orf35|C1orf35	0.235399
C1orf50	0.0636828	C1orf50|C1orf50	0.123564
C1orf85	0.283958	C1orf85|C1orf85	0.213052
C1QA	0.380775	C1QA|C1QA	0.0990462
C1QB	0.366506	C1QB|C1QB	0.255816
C1QBP	0.0388278	C1QBP|C1QBP	-0.0196662
C1QC	0.330001	C1QC|C1QC	0.118153
C1QTNF3	-0.177599	C1QTNF3|C1QTNF3	-0.214597
C1QTNF5	0.00500015	C1QTNF5|C1QTNF5	-0.116293
C1R	0.309476	C1R|C1R	0.23022
C1S	0.36063	C1S|C1S	0.252364
C2	0.366172	C2|C2	0.0222165
C20orf24	0.371118	C20orf24|C20orf24	0.00109875
C20orf27	0.198865	C20orf27|C20orf27	0.156127
C21orf2	-0.32996	C21orf2|C21orf2	-0.273671
C21orf33	0.0801446	C21orf33|C21orf33	-0.196195
C21orf59	-0.201733	C21orf59|C21orf59	0.0184896
C21orf91	0.423618	C21orf91|C21orf91	0.0945628
C2CD2	0.11153	C2CD2|C2CD2	0.0475861
C2CD2L	-0.101875	C2CD2L|C2CD2L	-0.0598229
C2CD3	-0.038479	C2CD3|C2CD3	-0.146727
C2orf43	0.00431674	C2orf43|C2orf43	0.118018
C2orf44	0.0944201	C2orf44|C2orf44	0.136214
C2orf47	0.143199	C2orf47|C2orf47	-0.0622334
C2orf49	0.177345	C2orf49|C2orf49	0.0479681
C2orf69	-0.0162028	C2orf69|C2orf69	0.00867717
C2orf76	-0.121113	C2orf76|C2orf76	-0.0128965
C3	0.271604	C3|C3	0.273419
C3orf17	0.0270057	C3orf17|C3orf17	0.133163
C3orf38	0.0249128	C3orf38|C3orf38	-0.307092
C3orf58	0.476024	C3orf58|C3orf58	0.444606
C4B	-0.212871	C4B|C4B	-0.0831122
C4BPA	0.178031	C4BPA|C4BPA	0.336906
C4BPB	0.0345931	C4BPB|C4BPB	0.437566
C4orf27	0.0980662	C4orf27|C4orf27	0.0355173
C4orf32	-0.479374	C4orf32|C4orf32	-0.150252
C5	-0.359452	C5|C5	0.273197
C5orf22	-0.0342202	C5orf22|C5orf22	-0.135206
C5orf24	-0.338947	C5orf24|C5orf24	-0.410047
C5orf30	-0.52737	C5orf30|C5orf30	-0.308869
C5orf45	-0.0848998	C5orf45|C5orf45	-0.175669
C5orf51	-0.14199	C5orf51|C5orf51	0.0489067
C6	-0.0479138	C6|C6	0.184626
C6orf106	0.183892	C6orf106|C6orf106	0.122942
C6orf120	-0.127689	C6orf120|C6orf120	-0.20145
C6orf132	-0.0638259	C6orf132|C6orf132	-0.209315
C6orf203	0.107408	C6orf203|C6orf203	0.0311113
C6orf211	-0.468937	C6orf211|C6orf211	-0.480541
C6orf47	-0.00883634	C6orf47|C6orf47	-0.14182
C6orf57	0.155444	C6orf57|C6orf57	-0.194719
C6orf89	-0.00458549	C6orf89|C6orf89	0.0506712
C7	0.0579192	C7|C7	0.0697699
C7orf25	-0.0634341	C7orf25|C7orf25	-0.0233465
C7orf26	0.0137338	C7orf26|C7orf26	0.15979
C7orf43	0.0046368	C7orf43|C7orf43	-0.143511
C7orf49	0.310633	C7orf49|C7orf49	-0.148027
C7orf50	-0.103943	C7orf50|C7orf50	-0.103087
C8A	0.0234127	C8A|C8A	0.0527058
C8B	-0.00350563	C8B|C8B	0.163933
C8G	0.148343	C8G|C8G	0.150622
C8orf37	-0.0607407	C8orf37|C8orf37	-0.104779
C8orf59	0.173742	C8orf59|C8orf59	-0.242459
C8orf82	-0.0405216	C8orf82|C8orf82	0.0759851
C9	0.00298197	C9|C9	0.0387207
C9orf117	-0.0361518	C9orf117|C9orf117	0.329929
C9orf142	0.0628886	C9orf142|C9orf142	-0.311042
C9orf152	-0.326875	C9orf152|C9orf152	0.00826531
C9orf16	0.108936	C9orf16|C9orf16	-0.104777
C9orf41	0.0817678	C9orf41|C9orf41	-0.161829
C9orf72	0.123657	C9orf72|C9orf72	0.00341336
C9orf78	-0.0217024	C9orf78|C9orf78	-0.102996
C9orf89	-0.363122	C9orf89|C9orf89	-0.476871
CA1	0.0378536	CA1|CA1	0.12035
CA12	-0.596443	CA12|CA12	-0.68982
CA13	0.118963	CA13|CA13	0.301679
CA2	-0.0922661	CA2|CA2	0.0418723
CA3	-0.000588806	CA3|CA3	0.0263218
CA5B	0.150936	CA5B|CA5B	0.127525
CA8	-0.181584	CA8|CA8	-0.0489426
CAB39	0.18062	CAB39|CAB39	0.0464856
CAB39L	0.11496	CAB39L|CAB39L	-0.205536
CABIN1	0.0377728	CABIN1|CABIN1	-0.0729318
CABLES1	-0.307053	CABLES1|CABLES1	-0.2161
CACHD1	0.0669207	CACHD1|CACHD1	-0.00897959
CACNA2D1	-0.0126813	CACNA2D1|CACNA2D1	-0.18898
CACNA2D2	-0.601722	CACNA2D2|CACNA2D2	-0.431846
CACNB3	-0.065124	CACNB3|CACNB3	-0.148498
CACYBP	0.197713	CACYBP|CACYBP	0.228706
CAD	0.312985	CAD|CAD	0.384296
CADM1	-0.114539	CADM1|CADM1	-0.0263529
CADM4	-0.2491	CADM4|CADM4	0.0258398
CADPS2	-0.149781	CADPS2|CADPS2	-0.184564
CALB2	0.35819	CALB2|CALB2	0.287995
CALCOCO1	-0.383019	CALCOCO1|CALCOCO1	-0.303525
CALCOCO2	-0.251317	CALCOCO2|CALCOCO2	-0.323896
CALCRL	-0.0245024	CALCRL|CALCRL	0.233012
CALD1	0.273491	CALD1|CALD1	-0.033361
CALM2	0.0223966	CALM2|CALM2	0.243096
CALML3	0.107781	CALML3|CALML3	-0.131443
CALML5	0.395267	CALML5|CALML5	0.135714
CALR	0.332569	CALR|CALR	0.46226
CALU	0.318879	CALU|CALU	0.460788
CAMK1	-0.207762	CAMK1|CAMK1	-0.0169553
CAMK1D	0.340691	CAMK1D|CAMK1D	0.108128
CAMK2B	-0.291869	CAMK2B|CAMK2B	-0.368116
CAMK2D	0.347668	CAMK2D|CAMK2D	0.199866
CAMK2G	0.246978	CAMK2G|CAMK2G	0.324628
CAMK4	0.0488626	CAMK4|CAMK4	0.0993218
CAMKK1	-0.0566914	CAMKK1|CAMKK1	-0.0619324
CAMKK2	-0.0923475	CAMKK2|CAMKK2	-0.0100974
CAMKMT	0.0589622	CAMKMT|CAMKMT	0.132584
CAMLG	-0.461191	CAMLG|CAMLG	-0.265739
CAMP	0.199514	CAMP|CAMP	0.184222
CAMSAP1	0.0937173	CAMSAP1|CAMSAP1	-0.0759025
CAND1	-0.139089	CAND1|CAND1	0.0327286
CAND2	-0.0838031	CAND2|CAND2	-0.083868
CANT1	-0.2972	CANT1|CANT1	-0.167696
CANX	0.0741037	CANX|CANX	-0.110906
CAP1	0.282017	CAP1|CAP1	0.249135
CAP2	-0.333957	CAP2|CAP2	-0.2969
CAPG	0.178935	CAPG|CAPG	0.128266
CAPN1	0.165442	CAPN1|CAPN1	0.0725793
CAPN13	-0.20114	CAPN13|CAPN13	-0.277089
CAPN2	0.118791	CAPN2|CAPN2	0.0780688
CAPN5	0.150439	CAPN5|CAPN5	0.0869822
CAPN7	-0.154976	CAPN7|CAPN7	-0.191416
CAPNS1	-0.106634	CAPNS1|CAPNS1	-0.0453349
CAPRIN1	-0.0989041	CAPRIN1|CAPRIN1	-0.041385
CAPS	0.0513744	CAPS|CAPS	0.0331952
CAPZA1	0.148276	CAPZA1|CAPZA1	0.311362
CAPZA2	0.0288264	CAPZA2|CAPZA2	0.104411
CAPZB	0.00379234	CAPZB|CAPZB	0.19463
CARD10	-0.389949	CARD10|CARD10	-0.183471
CARD11	0.345504	CARD11|CARD11	0.0718486
CARD14	-0.0342773	CARD14|CARD14	-0.00142029
CARD16	0.315747	CARD16|CARD16	0.171138
CARD9	0.554314	CARD9|CARD9	0.38162
CARHSP1	0.190663	CARHSP1|CARHSP1	-0.0161725
CARKD	-0.190182	CARKD|CARKD	-0.0990154
CARM1	0.138667	CARM1|CARM1	0.32062
CARS	0.0943565	CARS|CARS	0.186606
CARS2	0.059443	CARS2|CARS2	0.204168
CARTPT	-0.0984193	CARTPT|CARTPT	-0.00178312
CASC3	-0.179467	CASC3|CASC3	-0.165208
CASC4	-0.302961	CASC4|CASC4	-0.275819
CASC5	0.248414	CASC5|CASC5	-0.0699639
CASK	0.298532	CASK|CASK	-0.0712938
CASKIN2	-0.00034641	CASKIN2|CASKIN2	-0.137207
CASP1	0.389401	CASP1|CASP1	0.393081
CASP10	0.146907	CASP10|CASP10	0.445942
CASP14	0.234234	CASP14|CASP14	0.198549
CASP2	0.100965	CASP2|CASP2	0.160989
CASP3	0.336931	CASP3|CASP3	0.349637
CASP4	-0.0409306	CASP4|CASP4	0.384646
CASP6	-0.0786203	CASP6|CASP6	-0.287006
CASP7	-0.0671844	CASP7|CASP7	-0.0459258
CASP8	0.0773639	CASP8|CASP8	0.176394
CASP9	-0.226833	CASP9|CASP9	-0.104344
CAST	-0.134182	CAST|CAST	-0.237435
CASZ1	-0.427934	CASZ1|CASZ1	-0.398244
CAT	-0.0495824	CAT|CAT	0.113539
CATSPERG	-0.171198	CATSPERG|CATSPERG	-0.136483
CAV1	0.05473	CAV1|CAV1	-0.148507
CBFA2T2	-0.258179	CBFA2T2|CBFA2T2	-0.265465
CBFB	0.373286	CBFB|CBFB	0.493312
CBL	0.186775	CBL|CBL	0.420196
CBLB	0.18404	CBLB|CBLB	0.184709
CBLL1	0.257156	CBLL1|CBLL1	-0.187332
CBR1	0.237054	CBR1|CBR1	0.37118
CBR3	0.309838	CBR3|CBR3	0.314255
CBR4	-0.367272	CBR4|CBR4	-0.434481
CBX1	-0.0775782	CBX1|CBX1	-0.164369
CBX2	0.569237	CBX2|CBX2	0.264947
CBX3	-0.0278037	CBX3|CBX3	-0.00135808
CBX4	-0.237534	CBX4|CBX4	-0.215499
CBX5	0.11706	CBX5|CBX5	-0.13022
CBX6	-0.120211	CBX6|CBX6	-0.0276327
CBX7	-0.317841	CBX7|CBX7	-0.364028
CBX8	-0.00206109	CBX8|CBX8	-0.288493
CC2D1A	-0.0706637	CC2D1A|CC2D1A	-0.169759
CC2D1B	0.0147467	CC2D1B|CC2D1B	0.154593
CCAR1	-0.0109068	CCAR1|CCAR1	-0.156199
CCBL1	-0.327522	CCBL1|CCBL1	-0.117234
CCBL2	-0.165581	CCBL2|CCBL2	0.01596
CCDC101	-0.26449	CCDC101|CCDC101	0.147149
CCDC102A	0.31277	CCDC102A|CCDC102A	0.129981
CCDC104	-0.309833	CCDC104|CCDC104	-0.280355
CCDC106	-0.490951	CCDC106|CCDC106	-0.230532
CCDC109B	0.310677	CCDC109B|CCDC109B	-0.0957488
CCDC112	-0.0778165	CCDC112|CCDC112	-0.363553
CCDC117	-0.206634	CCDC117|CCDC117	-0.24094
CCDC12	-0.214302	CCDC12|CCDC12	-0.284895
CCDC120	0.0559106	CCDC120|CCDC120	-0.0566737
CCDC124	0.137339	CCDC124|CCDC124	-0.120423
CCDC125	-0.293576	CCDC125|CCDC125	-0.512095
CCDC127	-0.16508	CCDC127|CCDC127	-0.366707
CCDC130	-0.173024	CCDC130|CCDC130	0.0364276
CCDC132	-0.0753162	CCDC132|CCDC132	-0.0555983
CCDC134	0.0853577	CCDC134|CCDC134	0.494485
CCDC137	0.109384	CCDC137|CCDC137	-0.126666
CCDC14	0.0910708	CCDC14|CCDC14	-0.148211
CCDC149	-0.292648	CCDC149|CCDC149	-0.246589
CCDC22	-0.116684	CCDC22|CCDC22	0.12951
CCDC23	0.157124	CCDC23|CCDC23	0.152384
CCDC25	-0.324467	CCDC25|CCDC25	-0.0931995
CCDC28A	-0.200982	CCDC28A|CCDC28A	0.0412504
CCDC47	-0.0492878	CCDC47|CCDC47	0.0532449
CCDC50	0.41583	CCDC50|CCDC50	0.175731
CCDC51	-0.191574	CCDC51|CCDC51	-0.228685
CCDC53	-0.181313	CCDC53|CCDC53	-0.000979683
CCDC58	0.045034	CCDC58|CCDC58	-0.208791
CCDC59	0.2544	CCDC59|CCDC59	-0.0192492
CCDC6	0.131811	CCDC6|CCDC6	0.0778617
CCDC61	-0.321544	CCDC61|CCDC61	-0.232138
CCDC64B	-0.124493	CCDC64B|CCDC64B	0.118816
CCDC67	0.194601	CCDC67|CCDC67	-0.114059
CCDC74A	-0.505359	CCDC74A|CCDC74A	-0.463901
CCDC77	0.20733	CCDC77|CCDC77	-0.190552
CCDC8	0.0272965	CCDC8|CCDC8	-0.200529
CCDC80	0.138604	CCDC80|CCDC80	0.0198632
CCDC82	0.0223531	CCDC82|CCDC82	0.246303
CCDC84	-0.0714414	CCDC84|CCDC84	-0.132057
CCDC85C	0.000226596	CCDC85C|CCDC85C	0.0171937
CCDC86	0.226915	CCDC86|CCDC86	-0.18785
CCDC88A	0.239018	CCDC88A|CCDC88A	0.253597
CCDC88B	0.00432411	CCDC88B|CCDC88B	0.179951
CCDC9	-0.0733138	CCDC9|CCDC9	-0.210979
CCDC90B	0.208751	CCDC90B|CCDC90B	0.0229837
CCDC91	-0.209314	CCDC91|CCDC91	-0.218194
CCDC92	-0.0249409	CCDC92|CCDC92	0.0726311
CCDC94	-0.150218	CCDC94|CCDC94	0.0495439
CCDC97	-0.193347	CCDC97|CCDC97	0.118961
CCHCR1	0.0217557	CCHCR1|CCHCR1	0.0401845
CCL14	-0.0422116	CCL14|CCL14	-0.144593
CCL18	0.309583	CCL18|CCL18	0.0871138
CCL21	0.316268	CCL21|CCL21	0.0556375
CCL28	0.151156	CCL28|CCL28	-0.0551131
CCL5	0.460562	CCL5|CCL5	0.207132
CCM2	0.356444	CCM2|CCM2	0.207848
CCNA2	0.387219	CCNA2|CCNA2	0.037344
CCNB1	0.116794	CCNB1|CCNB1	0.214288
CCNB2	0.38108	CCNB2|CCNB2	0.313952
CCNC	0.140775	CCNC|CCNC	0.154618
CCND1	-0.479306	CCND1|CCND1	-0.344058
CCNDBP1	-0.245169	CCNDBP1|CCNDBP1	0.000390159
CCNH	-0.195295	CCNH|CCNH	-0.0608235
CCNK	0.0336965	CCNK|CCNK	0.0290379
CCNL1	0.185544	CCNL1|CCNL1	0.0685415
CCNL2	-0.0811182	CCNL2|CCNL2	-0.0908166
CCNT1	-0.0977764	CCNT1|CCNT1	-0.23108
CCNT2	-0.10694	CCNT2|CCNT2	-0.265899
CCNY	0.00608021	CCNY|CCNY	0.20493
CCNYL1	0.487469	CCNYL1|CCNYL1	0.131147
CCPG1	-0.366569	CCPG1|CCPG1	0.0312582
CCRN4L	0.0578528	CCRN4L|CCRN4L	0.0144737
CCS	-0.102688	CCS|CCS	-0.0928418
CCT2	0.0755432	CCT2|CCT2	0.11779
CCT3	0.195302	CCT3|CCT3	0.142702
CCT5	-0.069745	CCT5|CCT5	0.175067
CCT6A	0.18254	CCT6A|CCT6A	0.203173
CCT6B	-0.110168	CCT6B|CCT6B	-0.148176
CCT7	0.131661	CCT7|CCT7	0.143593
CCT8	0.0424109	CCT8|CCT8	0.0756687
CD109	0.0857639	CD109|CD109	0.0193241
CD14	0.335654	CD14|CD14	0.194526
CD151	-0.02156	CD151|CD151	-0.130647
CD163	0.408533	CD163|CD163	0.23656
CD177	-0.00702035	CD177|CD177	0.0911224
CD180	0.114222	CD180|CD180	-0.0464752
CD2	0.415934	CD2|CD2	0.0215792
CD244	0.152396	CD244|CD244	-0.349651
CD247	0.42867	CD247|CD247	0.00579045
CD248	0.171056	CD248|CD248	-0.0365851
CD276	0.171284	CD276|CD276	0.105743
CD2AP	-0.132103	CD2AP|CD2AP	-0.0976156
CD2BP2	-0.330873	CD2BP2|CD2BP2	-0.206987
CD300A	0.324575	CD300A|CD300A	0.0455782
CD34	-0.0365816	CD34|CD34	-0.148108
CD36	0.0990379	CD36|CD36	-0.000217707
CD38	0.49611	CD38|CD38	0.345204
CD3E	0.325192	CD3E|CD3E	0.199396
CD4	0.302105	CD4|CD4	0.276991
CD40	0.416205	CD40|CD40	0.283713
CD44	0.00186084	CD44|CD44	0.0376218
CD46	-0.342366	CD46|CD46	-0.154758
CD47	0.198931	CD47|CD47	0.0456459
CD48	0.387055	CD48|CD48	0.390685
CD5	0.300735	CD5|CD5	0.161571
CD53	0.400881	CD53|CD53	-0.0261717
CD55	0.224463	CD55|CD55	0.0948061
CD58	0.302805	CD58|CD58	0.0833299
CD59	0.241798	CD59|CD59	0.0383164
CD5L	0.0351977	CD5L|CD5L	0.220615
CD63	-0.0105981	CD63|CD63	-0.178177
CD68	0.250991	CD68|CD68	0.0538853
CD74	0.188216	CD74|CD74	0.325451
CD79A	0.397384	CD79A|CD79A	0.246068
CD81	0.112627	CD81|CD81	0.0914161
CD82	0.422372	CD82|CD82	0.114051
CD84	0.278162	CD84|CD84	0.0885143
CD8A	0.359107	CD8A|CD8A	0.0984637
CD9	-0.091905	CD9|CD9	-0.126783
CD93	0.0154356	CD93|CD93	0.0770371
CD97	0.482688	CD97|CD97	0.436502
CD99	0.227869	CD99|CD99	-0.0473461
CD99L2	-0.191499	CD99L2|CD99L2	-0.0907425
CDA	0.0900553	CDA|CDA	0.269988
CDAN1	-0.370599	CDAN1|CDAN1	-0.271059
CDC123	0.39101	CDC123|CDC123	0.452955
CDC16	0.0321898	CDC16|CDC16	-0.086751
CDC20	0.381954	CDC20|CDC20	0.4322
CDC23	-0.130937	CDC23|CDC23	-0.246548
CDC25C	0.106859	CDC25C|CDC25C	-0.00265584
CDC26	0.152935	CDC26|CDC26	-0.206324
CDC27	-0.00655709	CDC27|CDC27	-0.102022
CDC34	0.186028	CDC34|CDC34	0.124642
CDC37	0.0774981	CDC37|CDC37	0.170941
CDC37L1	0.0101373	CDC37L1|CDC37L1	0.0243106
CDC40	0.127535	CDC40|CDC40	-0.0152551
CDC42	0.0627234	CDC42|CDC42	0.159009
CDC42BPA	0.240333	CDC42BPA|CDC42BPA	0.148938
CDC42BPB	-0.252782	CDC42BPB|CDC42BPB	-0.251965
CDC42BPG	0.14793	CDC42BPG|CDC42BPG	0.341603
CDC42EP1	0.463774	CDC42EP1|CDC42EP1	0.465457
CDC42EP2	-0.033222	CDC42EP2|CDC42EP2	0.146276
CDC42EP3	0.115319	CDC42EP3|CDC42EP3	0.157083
CDC42EP4	0.0369474	CDC42EP4|CDC42EP4	-0.0423078
CDC42EP5	0.291845	CDC42EP5|CDC42EP5	-0.0449927
CDC42SE1	0.248476	CDC42SE1|CDC42SE1	-0.0321758
CDC42SE2	0.21428	CDC42SE2|CDC42SE2	0.230879
CDC5L	0.127232	CDC5L|CDC5L	0.124736
CDC7	0.225309	CDC7|CDC7	0.127657
CDC73	-0.0357594	CDC73|CDC73	0.0820133
CDCA2	0.31249	CDCA2|CDCA2	0.335442
CDCA3	0.337233	CDCA3|CDCA3	0.0580085
CDCA5	0.386097	CDCA5|CDCA5	0.410731
CDCA7L	0.181192	CDCA7L|CDCA7L	-0.0898856
CDCA8	0.329556	CDCA8|CDCA8	0.295918
CDCP1	0.0237758	CDCP1|CDCP1	0.169968
CDH1	-0.00808096	CDH1|CDH1	-0.118173
CDH11	0.0560215	CDH11|CDH11	0.0236886
CDH13	0.0187344	CDH13|CDH13	0.0302302
CDH3	0.590517	CDH3|CDH3	0.475426
CDH5	-0.029185	CDH5|CDH5	-0.0656336
CDIPT	-0.283124	CDIPT|CDIPT	-0.28144
CDK1	0.289129	CDK1|CDK1	0.38391
CDK10	-0.00898491	CDK10|CDK10	0.255165
CDK11A	-0.128334	CDK11A|CDK11A	0.0296804
CDK12	0.420552	CDK12|CDK12	-0.0828426
CDK13	0.0323463	CDK13|CDK13	0.0144309
CDK14	-0.266153	CDK14|CDK14	0.0171613
CDK16	0.137141	CDK16|CDK16	0.154862
CDK17	-0.133844	CDK17|CDK17	-0.286927
CDK18	-0.113994	CDK18|CDK18	0.0494614
CDK19	0.160421	CDK19|CDK19	0.0705443
CDK2	0.0840055	CDK2|CDK2	0.0825109
CDK4	0.277996	CDK4|CDK4	0.00582626
CDK5	-0.141914	CDK5|CDK5	-0.0862845
CDK5RAP1	-0.0122112	CDK5RAP1|CDK5RAP1	-0.0115281
CDK5RAP2	-0.0920375	CDK5RAP2|CDK5RAP2	0.0205682
CDK5RAP3	-0.439853	CDK5RAP3|CDK5RAP3	-0.087259
CDK6	0.526276	CDK6|CDK6	0.519925
CDK7	-0.291261	CDK7|CDK7	-0.178572
CDK8	0.3533	CDK8|CDK8	-0.104751
CDK9	-0.115535	CDK9|CDK9	-0.278488
CDKAL1	0.144495	CDKAL1|CDKAL1	0.322621
CDKL5	0.0520746	CDKL5|CDKL5	-0.223951
CDKN1A	0.108952	CDKN1A|CDKN1A	-0.0972166
CDKN1B	-0.148322	CDKN1B|CDKN1B	-0.294049
CDKN1C	0.0944163	CDKN1C|CDKN1C	-0.0871043
CDKN2A	0.290692	CDKN2A|CDKN2A	0.268681
CDKN2AIP	-0.193883	CDKN2AIP|CDKN2AIP	-0.281775
CDKN2C	0.0943987	CDKN2C|CDKN2C	0.026892
CDNF	-0.0920219	CDNF|CDNF	-0.0540373
CDR2	0.0894867	CDR2|CDR2	-0.0980878
CDR2L	0.185919	CDR2L|CDR2L	-0.00160689
CDS2	-0.256727	CDS2|CDS2	-0.183624
CDV3	0.125679	CDV3|CDV3	-0.0073813
CDYL	0.165077	CDYL|CDYL	0.0345947
CDYL2	-0.0977235	CDYL2|CDYL2	-0.548219
CEACAM1	0.137293	CEACAM1|CEACAM1	0.077713
CEACAM5	-0.25543	CEACAM5|CEACAM5	-0.177643
CEBPA	0.136976	CEBPA|CEBPA	0.0672615
CEBPB	0.607662	CEBPB|CEBPB	0.403763
CEBPD	0.157799	CEBPD|CEBPD	0.0399866
CEBPG	0.170797	CEBPG|CEBPG	0.0521769
CEBPZ	0.114025	CEBPZ|CEBPZ	0.388472
CECR1	0.184339	CECR1|CECR1	0.170734
CECR5	0.252489	CECR5|CECR5	0.233288
CELF1	-0.149132	CELF1|CELF1	0.00900892
CELF2	0.266544	CELF2|CELF2	0.394972
CELSR1	0.0254704	CELSR1|CELSR1	-0.596745
CELSR2	-0.453543	CELSR2|CELSR2	-0.273792
CENPB	-0.0566607	CENPB|CENPB	-0.111596
CENPE	0.347851	CENPE|CENPE	0.141712
CENPF	0.209732	CENPF|CENPF	0.365561
CENPH	0.0859093	CENPH|CENPH	0.00535242
CENPK	0.0770097	CENPK|CENPK	0.0355133
CENPL	0.301771	CENPL|CENPL	0.26544
CENPM	0.174759	CENPM|CENPM	-0.0653846
CENPN	0.40158	CENPN|CENPN	0.152742
CENPO	0.291142	CENPO|CENPO	-0.0676018
CENPQ	0.0353433	CENPQ|CENPQ	0.115122
CENPT	0.156687	CENPT|CENPT	0.234458
CENPV	-0.0307944	CENPV|CENPV	-0.182573
CEP120	-0.250702	CEP120|CEP120	-0.101337
CEP135	0.0203998	CEP135|CEP135	-0.19406
CEP152	0.236679	CEP152|CEP152	-0.240626
CEP164	-0.0016508	CEP164|CEP164	-0.335292
CEP170	0.0548683	CEP170|CEP170	0.347937
CEP192	0.0906603	CEP192|CEP192	-0.179847
CEP250	-0.065748	CEP250|CEP250	-0.0165199
CEP290	-0.353155	CEP290|CEP290	-0.150897
CEP350	-0.0940661	CEP350|CEP350	0.067966
CEP55	0.366987	CEP55|CEP55	0.205306
CEP57	0.0654897	CEP57|CEP57	-0.207454
CEP63	-0.220348	CEP63|CEP63	0.140526
CEP68	-0.24739	CEP68|CEP68	-0.265654
CEP76	-0.0736645	CEP76|CEP76	0.0439636
CEPT1	-0.0898844	CEPT1|CEPT1	0.159814
CERCAM	-0.0191739	CERCAM|CERCAM	-0.118122
CES1	0.212386	CES1|CES1	0.0149181
CES2	-0.0376574	CES2|CES2	-0.0225171
CETN2	-0.199145	CETN2|CETN2	-0.30364
CETN3	-0.365649	CETN3|CETN3	-0.578884
CFB	-0.288523	CFB|CFB	-0.0759382
CFD	-0.0412948	CFD|CFD	-0.245366
CFDP1	0.0298285	CFDP1|CFDP1	-0.00695109
CFH	0.202036	CFH|CFH	0.253753
CFHR1	0.0173335	CFHR1|CFHR1	-0.00810699
CFHR2	0.025871	CFHR2|CFHR2	-0.00458741
CFHR3	-0.0270408	CFHR3|CFHR3	-0.114499
CFHR4	0.013575	CFHR4|CFHR4	0.153952
CFI	0.281374	CFI|CFI	0.0124715
CFL2	0.060648	CFL2|CFL2	0.0421937
CFP	0.168804	CFP|CFP	0.194982
CGA	-0.125897	CGA|CGA	0.0541696
CGGBP1	0.0852755	CGGBP1|CGGBP1	-0.222227
CGN	-0.410718	CGN|CGN	-0.317385
CGNL1	-0.257439	CGNL1|CGNL1	-0.170547
CGREF1	0.0428148	CGREF1|CGREF1	-0.0730503
CHAC2	0.211151	CHAC2|CHAC2	0.325937
CHAD	-0.512893	CHAD|CHAD	-0.421594
CHAF1A	0.0856225	CHAF1A|CHAF1A	-0.100259
CHAF1B	0.181195	CHAF1B|CHAF1B	0.0975327
CHCHD1	-0.0361725	CHCHD1|CHCHD1	0.111217
CHCHD2	0.130228	CHCHD2|CHCHD2	-0.0206096
CHCHD3	0.276016	CHCHD3|CHCHD3	-0.183388
CHCHD4	-0.0859524	CHCHD4|CHCHD4	-0.225793
CHCHD5	-0.526375	CHCHD5|CHCHD5	-0.424601
CHCHD6	0.0752791	CHCHD6|CHCHD6	-0.317043
CHCHD7	0.121011	CHCHD7|CHCHD7	0.0379221
CHD1	-0.283974	CHD1|CHD1	-0.223751
CHD1L	0.191906	CHD1L|CHD1L	0.212508
CHD2	-0.0509844	CHD2|CHD2	-0.0859789
CHD3	0.00730714	CHD3|CHD3	-0.381486
CHD4	-0.0700177	CHD4|CHD4	0.127007
CHD6	-0.229344	CHD6|CHD6	-0.140367
CHD7	0.289504	CHD7|CHD7	0.249934
CHD8	-0.108426	CHD8|CHD8	-0.0107143
CHD9	-0.0460263	CHD9|CHD9	0.0296334
CHDH	-0.348133	CHDH|CHDH	-0.393034
CHEK1	0.437713	CHEK1|CHEK1	0.228111
CHEK2	0.263237	CHEK2|CHEK2	0.0471492
CHERP	-0.0503746	CHERP|CHERP	0.151037
CHFR	0.352342	CHFR|CHFR	-0.145343
CHGA	-0.0130632	CHGA|CHGA	-0.085034
CHGB	-0.0358094	CHGB|CHGB	-0.0915771
CHI3L2	0.340571	CHI3L2|CHI3L2	0.370103
CHID1	-0.0372921	CHID1|CHID1	-0.050166
CHKA	0.0361169	CHKA|CHKA	0.164799
CHKB	0.0880104	CHKB|CHKB	0.121397
CHL1	0.0531594	CHL1|CHL1	0.26814
CHM	-0.281535	CHM|CHM	-0.0813865
CHML	0.0731069	CHML|CHML	0.243454
CHMP1A	0.233934	CHMP1A|CHMP1A	0.0726
CHMP1B	0.159433	CHMP1B|CHMP1B	-0.0939457
CHMP2A	-0.282984	CHMP2A|CHMP2A	-0.305677
CHMP2B	-0.00260667	CHMP2B|CHMP2B	-0.17063
CHMP4A	-0.245269	CHMP4A|CHMP4A	-0.23419
CHMP4B	-0.422357	CHMP4B|CHMP4B	-0.17288
CHMP4C	0.0637088	CHMP4C|CHMP4C	-0.046102
CHMP5	-0.103972	CHMP5|CHMP5	-0.108283
CHMP6	-0.074935	CHMP6|CHMP6	-0.0371606
CHMP7	-0.0483341	CHMP7|CHMP7	0.00931993
CHN1	0.398194	CHN1|CHN1	0.109387
CHN2	-0.129325	CHN2|CHN2	-0.00417796
CHORDC1	0.283374	CHORDC1|CHORDC1	0.401804
CHPF	0.0825854	CHPF|CHPF	-0.0491899
CHPF2	0.162866	CHPF2|CHPF2	0.184626
CHPT1	-0.254626	CHPT1|CHPT1	-0.242354
CHRD	-0.399445	CHRD|CHRD	-0.249306
CHST14	-0.217745	CHST14|CHST14	-0.27928
CHST15	-0.418584	CHST15|CHST15	-0.159801
CHSY1	0.0185745	CHSY1|CHSY1	0.0634178
CHTF18	-0.0652902	CHTF18|CHTF18	0.113622
CHTF8	0.0063877	CHTF8|CHTF8	0.373285
CHTOP	-0.0487617	CHTOP|CHTOP	0.103618
CIAPIN1	0.373204	CIAPIN1|CIAPIN1	0.0875186
CIB1	-0.221675	CIB1|CIB1	-0.216991
CIC	-0.156488	CIC|CIC	-0.20182
CILP	-0.0566612	CILP|CILP	-0.106448
CILP2	-0.0315995	CILP2|CILP2	-0.126495
CINP	-0.0652688	CINP|CINP	-0.237311
CIR1	-0.0378193	CIR1|CIR1	-0.0883786
CIRBP	-0.533142	CIRBP|CIRBP	-0.376415
CIRH1A	0.407259	CIRH1A|CIRH1A	0.306046
CISD1	0.254	CISD1|CISD1	0.171273
CIT	-0.00652464	CIT|CIT	0.218003
CIZ1	-0.0231572	CIZ1|CIZ1	-0.225089
CKAP2	0.171991	CKAP2|CKAP2	0.426272
CKAP4	0.29753	CKAP4|CKAP4	0.0888659
CKAP5	0.0437862	CKAP5|CKAP5	0.189193
CKB	0.014013	CKB|CKB	0.0708895
CKMT2	0.0635901	CKMT2|CKMT2	0.0721189
CKS1B	0.31767	CKS1B|CKS1B	0.382397
CKS2	0.24841	CKS2|CKS2	0.0206874
CLASP1	0.0171352	CLASP1|CLASP1	0.170641
CLASP2	-0.412948	CLASP2|CLASP2	-0.434688
CLASRP	-0.0163815	CLASRP|CLASRP	-0.246631
CLC	0.0767668	CLC|CLC	0.197678
CLCA2	0.346399	CLCA2|CLCA2	0.175924
CLCC1	-0.0485162	CLCC1|CLCC1	-0.0756222
CLCN3	-0.0763988	CLCN3|CLCN3	-0.213655
CLCN7	-0.153471	CLCN7|CLCN7	-0.0433755
CLDN3	0.0561545	CLDN3|CLDN3	-0.0682127
CLDN7	-0.0374169	CLDN7|CLDN7	0.00152395
CLEC11A	-0.0190905	CLEC11A|CLEC11A	-0.0557329
CLEC14A	-0.116906	CLEC14A|CLEC14A	-0.0215101
CLEC16A	-0.168962	CLEC16A|CLEC16A	-0.323813
CLEC3A	-0.109506	CLEC3A|CLEC3A	-0.13278
CLEC3B	-0.189465	CLEC3B|CLEC3B	0.115914
CLGN	-0.306487	CLGN|CLGN	-0.150783
CLIC1	0.181525	CLIC1|CLIC1	0.180261
CLIC3	0.420096	CLIC3|CLIC3	0.295304
CLIC4	0.325007	CLIC4|CLIC4	0.258978
CLIC5	0.0340552	CLIC5|CLIC5	0.117279
CLIC6	-0.186412	CLIC6|CLIC6	-0.214846
CLINT1	0.0739148	CLINT1|CLINT1	-0.356313
CLIP1	-0.0445289	CLIP1|CLIP1	-0.045107
CLIP2	0.147874	CLIP2|CLIP2	0.0635186
CLK1	-0.111342	CLK1|CLK1	0.0986688
CLK2	0.00267332	CLK2|CLK2	0.154155
CLK3	-0.0187144	CLK3|CLK3	0.371051
CLMN	-0.140162	CLMN|CLMN	-0.288814
CLN3	-0.0968898	CLN3|CLN3	-0.132956
CLN6	0.0313642	CLN6|CLN6	-0.123904
CLNS1A	-0.0336127	CLNS1A|CLNS1A	0.203618
CLOCK	-0.0174393	CLOCK|CLOCK	-0.176211
CLP1	0.190073	CLP1|CLP1	0.0693657
CLPB	0.0096092	CLPB|CLPB	0.151856
CLPP	-0.0723467	CLPP|CLPP	-0.209725
CLPTM1	-0.108022	CLPTM1|CLPTM1	0.0853091
CLPTM1L	-0.0572514	CLPTM1L|CLPTM1L	0.284823
CLPX	0.145063	CLPX|CLPX	-0.0432408
CLSPN	0.12532	CLSPN|CLSPN	0.0837657
CLSTN1	-0.189004	CLSTN1|CLSTN1	-0.1853
CLSTN2	-0.55445	CLSTN2|CLSTN2	-0.511255
CLSTN3	0.0775588	CLSTN3|CLSTN3	0.0959377
CLTA	0.205673	CLTA|CLTA	-0.0628447
CLTB	0.101779	CLTB|CLTB	-0.174041
CLTC	0.0678527	CLTC|CLTC	0.086124
CLTCL1	0.11051	CLTCL1|CLTCL1	0.00283218
CLU	0.0694903	CLU|CLU	0.0141198
CLUAP1	-0.317401	CLUAP1|CLUAP1	-0.382646
CLYBL	0.00440503	CLYBL|CLYBL	-0.0532552
CMA1	0.0500358	CMA1|CMA1	-0.264058
CMAS	0.18868	CMAS|CMAS	-0.0729733
CMBL	-0.501333	CMBL|CMBL	-0.654188
CMC1	-0.0893183	CMC1|CMC1	-0.311186
CMIP	0.0543563	CMIP|CMIP	0.0105432
CMPK1	0.198482	CMPK1|CMPK1	0.148922
CMPK2	0.179654	CMPK2|CMPK2	0.117914
CMTM4	0.039644	CMTM4|CMTM4	-0.130096
CNBP	-0.00205387	CNBP|CNBP	-0.00892598
CNDP1	0.0219948	CNDP1|CNDP1	0.180666
CNDP2	0.104088	CNDP2|CNDP2	0.0747771
CNIH4	0.329142	CNIH4|CNIH4	-0.0108967
CNKSR1	-0.244332	CNKSR1|CNKSR1	-0.208656
CNKSR3	0.229776	CNKSR3|CNKSR3	0.147062
CNN1	0.140616	CNN1|CNN1	0.0327701
CNN2	0.264643	CNN2|CNN2	0.0541675
CNN3	0.161684	CNN3|CNN3	0.173129
CNNM3	-0.390061	CNNM3|CNNM3	-0.0433755
CNNM4	-0.262004	CNNM4|CNNM4	-0.0550917
CNOT1	0.156007	CNOT1|CNOT1	0.207149
CNOT10	-0.149048	CNOT10|CNOT10	0.125
CNOT2	-0.17855	CNOT2|CNOT2	-0.0197077
CNOT3	-0.0406414	CNOT3|CNOT3	-0.171159
CNOT4	-0.0578543	CNOT4|CNOT4	0.149171
CNOT6	-0.115779	CNOT6|CNOT6	-0.0290469
CNOT6L	-0.0656474	CNOT6L|CNOT6L	0.180111
CNOT7	-0.146453	CNOT7|CNOT7	0.24124
CNOT8	-0.236396	CNOT8|CNOT8	-0.259426
CNP	0.00222696	CNP|CNP	0.0120621
CNPY2	-0.0625687	CNPY2|CNPY2	-0.0547584
CNPY3	-0.00472732	CNPY3|CNPY3	0.204749
CNPY4	0.0708369	CNPY4|CNPY4	-0.11015
CNRIP1	0.0342155	CNRIP1|CNRIP1	-0.106023
CNST	-0.273477	CNST|CNST	-0.261125
CNTN1	0.0319674	CNTN1|CNTN1	-0.175883
CNTROB	-0.174351	CNTROB|CNTROB	-0.24349
COASY	-0.356923	COASY|COASY	-0.475478
COBL	-0.236247	COBL|COBL	-0.197045
COBLL1	0.0135661	COBLL1|COBLL1	-0.1353
COCH	0.362621	COCH|COCH	0.165777
COG1	-0.241519	COG1|COG1	-0.294682
COG2	-0.404573	COG2|COG2	-0.253162
COG3	-0.0428805	COG3|COG3	-0.128038
COG4	0.175884	COG4|COG4	-0.146357
COG5	0.0598891	COG5|COG5	-0.33588
COG7	-0.412486	COG7|COG7	-0.197839
COG8	-0.00759414	COG8|COG8	-0.230728
COIL	-0.10943	COIL|COIL	-0.221377
COL10A1	-0.0379587	COL10A1|COL10A1	-0.0606182
COL11A1	-0.00183559	COL11A1|COL11A1	-0.0531101
COL12A1	-0.0416161	COL12A1|COL12A1	-0.0221128
COL14A1	-0.0483587	COL14A1|COL14A1	-0.0701534
COL15A1	0.117756	COL15A1|COL15A1	0.254111
COL16A1	-0.0720837	COL16A1|COL16A1	-0.164586
COL17A1	0.213275	COL17A1|COL17A1	-0.153514
COL18A1	0.0861685	COL18A1|COL18A1	0.0386897
COL1A1	-0.0641534	COL1A1|COL1A1	-0.171128
COL1A2	-0.0244666	COL1A2|COL1A2	-0.155547
COL22A1	0.129835	COL22A1|COL22A1	-0.27054
COL2A1	-0.0997561	COL2A1|COL2A1	-0.229536
COL3A1	-0.00500896	COL3A1|COL3A1	-0.163161
COL4A1	0.144961	COL4A1|COL4A1	0.0725378
COL4A2	0.157454	COL4A2|COL4A2	0.187638
COL4A3BP	-0.146723	COL4A3BP|COL4A3BP	-0.252898
COL5A1	0.0363611	COL5A1|COL5A1	-0.0595687
COL5A2	0.0288908	COL5A2|COL5A2	-0.0560232
COL5A3	-0.118669	COL5A3|COL5A3	-0.144537
COL6A1	0.0242819	COL6A1|COL6A1	-0.134615
COL6A2	0.0988532	COL6A2|COL6A2	-0.127555
COL6A3	0.0282469	COL6A3|COL6A3	-0.108812
COL6A6	0.166829	COL6A6|COL6A6	-0.0189734
COL7A1	0.128826	COL7A1|COL7A1	-0.0151797
COL8A1	-0.0836845	COL8A1|COL8A1	0.0153067
COL9A2	-0.0301736	COL9A2|COL9A2	-0.00996678
COLEC11	0.134488	COLEC11|COLEC11	0.0554085
COLEC12	-0.0861357	COLEC12|COLEC12	-0.11737
COMMD1	0.0810557	COMMD1|COMMD1	0.00612689
COMMD10	-0.265812	COMMD10|COMMD10	0.0141562
COMMD3	-0.243028	COMMD3|COMMD3	0.201281
COMMD4	-0.25712	COMMD4|COMMD4	0.166027
COMMD5	0.135345	COMMD5|COMMD5	0.116888
COMMD6	0.0382314	COMMD6|COMMD6	0.234968
COMMD7	0.196195	COMMD7|COMMD7	0.0412295
COMMD8	0.0944406	COMMD8|COMMD8	0.135554
COMMD9	0.0286469	COMMD9|COMMD9	0.126788
COMP	-0.120334	COMP|COMP	-0.183413
COMT	0.212787	COMT|COMT	0.0647626
COMTD1	0.129834	COMTD1|COMTD1	-0.0596309
COPA	0.047441	COPA|COPA	0.0653746
COPB1	-0.202957	COPB1|COPB1	0.0133475
COPB2	0.0327192	COPB2|COPB2	-0.0378084
COPE	0.0153341	COPE|COPE	0.0656853
COPG2	-0.175234	COPG2|COPG2	-0.285072
COPS2	-0.0139851	COPS2|COPS2	-0.0938938
COPS3	0.142669	COPS3|COPS3	-0.319801
COPS4	-0.152717	COPS4|COPS4	-0.204292
COPS5	0.0649061	COPS5|COPS5	-0.0545201
COPS6	-0.173069	COPS6|COPS6	-0.0721439
COPS7A	-0.252032	COPS7A|COPS7A	-0.196051
COPS7B	0.177275	COPS7B|COPS7B	0.0219573
COPS8	-0.0299715	COPS8|COPS8	-0.0384046
COPZ1	-0.338266	COPZ1|COPZ1	-0.084999
COPZ2	-0.0299613	COPZ2|COPZ2	0.0154676
COQ10B	-0.0481144	COQ10B|COQ10B	-0.0856521
COQ3	0.183073	COQ3|COQ3	-0.0528302
COQ5	-0.237998	COQ5|COQ5	-0.123419
COQ6	-0.450301	COQ6|COQ6	-0.0699461
COQ7	-0.525224	COQ7|COQ7	-0.141986
COQ9	0.282272	COQ9|COQ9	-0.081609
CORO1A	0.363028	CORO1A|CORO1A	0.400249
CORO1B	-0.0815325	CORO1B|CORO1B	0.131776
CORO1C	0.436423	CORO1C|CORO1C	0.45283
CORO2A	-0.164126	CORO2A|CORO2A	-0.348082
CORO2B	0.0165169	CORO2B|CORO2B	-0.124218
CORO7	-0.205201	CORO7|CORO7	0.121501
COTL1	0.209387	COTL1|COTL1	0.406936
COX11	-0.141927	COX11|COX11	0.0483488
COX17	-0.292158	COX17|COX17	-0.261943
COX18	0.053384	COX18|COX18	-0.220968
COX4I1	0.367402	COX4I1|COX4I1	-0.0498756
COX5A	0.229896	COX5A|COX5A	0.113062
COX5B	0.0967769	COX5B|COX5B	-0.0178209
COX6A1	-0.17743	COX6A1|COX6A1	0.141365
COX6B1	-0.0148195	COX6B1|COX6B1	0.0183807
COX6C	-0.466249	COX6C|COX6C	-0.0149285
COX7A1	-0.110016	COX7A1|COX7A1	0.0597889
COX7A2	-0.0484052	COX7A2|COX7A2	0.229556
COX7B	0.127739	COX7B|COX7B	-0.174328
COX7C	-0.348138	COX7C|COX7C	0.0805308
COX8A	-0.0871307	COX8A|COX8A	-0.0483827
CP	0.370787	CP|CP	0.140141
CPA3	-0.111616	CPA3|CPA3	-0.293935
CPA4	0.549132	CPA4|CPA4	0.356237
CPB1	-0.298421	CPB1|CPB1	-0.133309
CPB2	0.0667917	CPB2|CPB2	0.141437
CPD	-0.327383	CPD|CPD	-0.279546
CPE	-0.0740702	CPE|CPE	-0.136305
CPEB2	-0.614111	CPEB2|CPEB2	-0.246434
CPEB4	-0.206756	CPEB4|CPEB4	-0.1
CPM	0.00259782	CPM|CPM	0.0184506
CPN1	-0.00905085	CPN1|CPN1	0.178987
CPNE1	0.0442264	CPNE1|CPNE1	0.286295
CPNE2	0.331681	CPNE2|CPNE2	0.391785
CPNE3	-0.16816	CPNE3|CPNE3	-0.0424632
CPNE8	0.428575	CPNE8|CPNE8	0.305204
CPPED1	0.0612641	CPPED1|CPPED1	0.249409
CPS1	0.00909946	CPS1|CPS1	0.0341386
CPSF1	0.09835	CPSF1|CPSF1	0.258502
CPSF3	0.293882	CPSF3|CPSF3	0.135704
CPSF3L	-0.183967	CPSF3L|CPSF3L	-0.0308315
CPSF4	0.182663	CPSF4|CPSF4	-0.0148144
CPSF6	-0.0464936	CPSF6|CPSF6	-0.09152
CPSF7	0.0419634	CPSF7|CPSF7	-0.106303
CPT1A	0.0688693	CPT1A|CPT1A	-0.185051
CPT2	-0.171412	CPT2|CPT2	-0.317831
CPVL	0.369956	CPVL|CPVL	0.244744
CPXM1	0.205739	CPXM1|CPXM1	0.147294
CPXM2	0.105737	CPXM2|CPXM2	-0.0771823
CPZ	0.105388	CPZ|CPZ	0.0275969
CRABP2	-0.132307	CRABP2|CRABP2	-0.320547
CRADD	-0.121325	CRADD|CRADD	-0.17456
CRAMP1L	-0.250074	CRAMP1L|CRAMP1L	0.027629
CRAT	-0.173893	CRAT|CRAT	-0.305112
CRBN	-0.275393	CRBN|CRBN	-0.400228
CRCP	0.00032965	CRCP|CRCP	-0.195781
CREB1	0.0126938	CREB1|CREB1	0.0288617
CREB3L4	-0.323858	CREB3L4|CREB3L4	-0.123596
CREBBP	-0.274089	CREBBP|CREBBP	-0.281246
CREG1	0.0963595	CREG1|CREG1	0.293461
CRELD1	-0.386246	CRELD1|CRELD1	-0.0595895
CRELD2	0.216133	CRELD2|CRELD2	0.176809
CRIM1	-0.224872	CRIM1|CRIM1	-0.228876
CRIP1	-0.425327	CRIP1|CRIP1	-0.450912
CRIP2	-0.177599	CRIP2|CRIP2	-0.152219
CRIPT	-0.0559824	CRIPT|CRIPT	-0.0333402
CRISPLD1	0.0477455	CRISPLD1|CRISPLD1	-0.145778
CRISPLD2	0.166326	CRISPLD2|CRISPLD2	-0.0160999
CRK	-0.00109757	CRK|CRK	0.061917
CRKL	0.0487155	CRKL|CRKL	0.0896954
CRLF3	0.308842	CRLF3|CRLF3	0.284605
CRMP1	-0.00345773	CRMP1|CRMP1	-0.0252229
CRNKL1	-0.423432	CRNKL1|CRNKL1	-0.0340141
CROCC	-0.196706	CROCC|CROCC	-0.431453
CRTAP	-0.0012763	CRTAP|CRTAP	0.247294
CRTC1	-0.217453	CRTC1|CRTC1	-0.165437
CRTC2	0.076971	CRTC2|CRTC2	0.0552042
CRY1	0.0748183	CRY1|CRY1	0.0877625
CRY2	-0.374217	CRY2|CRY2	-0.0804284
CRYAB	0.387608	CRYAB|CRYAB	0.210699
CRYBB1	-0.00198923	CRYBB1|CRYBB1	0.0291969
CRYL1	-0.205397	CRYL1|CRYL1	-0.134253
CRYM	0.0781589	CRYM|CRYM	0.121719
CRYZ	-0.224599	CRYZ|CRYZ	-0.402085
CRYZL1	-0.224956	CRYZL1|CRYZL1	-0.114306
CS	-0.0202206	CS|CS	0.0112171
CSAD	-0.490882	CSAD|CSAD	-0.267257
CSDE1	-0.0333002	CSDE1|CSDE1	0.128613
CSE1L	0.206468	CSE1L|CSE1L	0.184159
CSF1	-0.0139392	CSF1|CSF1	-0.108382
CSF1R	0.195975	CSF1R|CSF1R	0.212814
CSK	0.283155	CSK|CSK	0.490479
CSN2	0.0260282	CSN2|CSN2	0.0479888
CSNK1A1	-0.345214	CSNK1A1|CSNK1A1	0.136792
CSNK1D	0.198916	CSNK1D|CSNK1D	-0.14491
CSNK1E	-0.000231238	CSNK1E|CSNK1E	-0.111433
CSNK1G1	-0.26103	CSNK1G1|CSNK1G1	-0.151829
CSNK2A2	0.323759	CSNK2A2|CSNK2A2	0.40017
CSNK2B	0.0452208	CSNK2B|CSNK2B	-0.126965
CSPG4	-0.00741375	CSPG4|CSPG4	0.0993365
CSPP1	-0.135244	CSPP1|CSPP1	0.0177224
CSRP1	0.0862149	CSRP1|CSRP1	0.00507983
CSRP2	0.433409	CSRP2|CSRP2	0.0561789
CSRP2BP	-0.101929	CSRP2BP|CSRP2BP	0.152522
CST1	-0.0545836	CST1|CST1	0.15526
CST3	-0.483422	CST3|CST3	-0.487166
CST5	-0.327861	CST5|CST5	-0.29769
CST6	0.259083	CST6|CST6	-0.0589212
CSTA	0.271292	CSTA|CSTA	0.381754
CSTB	0.506353	CSTB|CSTB	0.171844
CSTF1	0.143711	CSTF1|CSTF1	0.0513841
CSTF2	0.155733	CSTF2|CSTF2	-0.17993
CSTF2T	-0.205074	CSTF2T|CSTF2T	-0.0366784
CSTF3	0.0874209	CSTF3|CSTF3	0.0634356
CT45A2	-0.0259905	CT45A2|CT45A2	-0.147505
CTAGE5	0.0369458	CTAGE5|CTAGE5	-0.186689
CTBP1	-0.0951611	CTBP1|CTBP1	0.117147
CTBP2	-0.173744	CTBP2|CTBP2	-0.00671781
CTBS	-0.0901682	CTBS|CTBS	-0.277162
CTC1	-0.234952	CTC1|CTC1	0.00439011
CTCF	-0.0498268	CTCF|CTCF	-0.0449463
CTDP1	0.0617377	CTDP1|CTDP1	-0.0481754
CTDSPL	-0.408334	CTDSPL|CTDSPL	-0.141238
CTDSPL2	-0.0795966	CTDSPL2|CTDSPL2	-0.0619531
CTF1	-0.152484	CTF1|CTF1	-0.108785
CTGF	0.159538	CTGF|CTGF	0.146973
CTH	-0.0712159	CTH|CTH	-0.0571118
CTHRC1	0.19933	CTHRC1|CTHRC1	-0.0557122
CTIF	0.0951244	CTIF|CTIF	0.253255
CTNNA1	-0.264339	CTNNA1|CTNNA1	-0.114182
CTNNAL1	0.000522825	CTNNAL1|CTNNAL1	0.100271
CTNNB1	0.0174892	CTNNB1|CTNNB1	0.0424943
CTNNBIP1	-0.0092912	CTNNBIP1|CTNNBIP1	0.124508
CTNNBL1	0.134759	CTNNBL1|CTNNBL1	0.177556
CTNND1	-0.123002	CTNND1|CTNND1	0.01243
CTNND2	-0.189244	CTNND2|CTNND2	-0.247068
CTPS2	-0.0205494	CTPS2|CTPS2	-0.122693
CTR9	-0.317467	CTR9|CTR9	0.0094547
CTSA	0.163875	CTSA|CTSA	0.16018
CTSB	0.190138	CTSB|CTSB	0.341744
CTSC	0.490032	CTSC|CTSC	0.493324
CTSD	0.0573273	CTSD|CTSD	0.0402501
CTSF	-0.458324	CTSF|CTSF	-0.168754
CTSG	0.0144806	CTSG|CTSG	0.0123367
CTSH	0.252308	CTSH|CTSH	-0.100607
CTSK	0.129437	CTSK|CTSK	0.0300488
CTSO	-0.0516031	CTSO|CTSO	-0.0479669
CTSW	0.358313	CTSW|CTSW	0.120428
CTSZ	0.321153	CTSZ|CTSZ	0.298752
CTTN	-0.0377409	CTTN|CTTN	-0.163498
CTTNBP2	-0.0738833	CTTNBP2|CTTNBP2	-0.103195
CTTNBP2NL	0.243603	CTTNBP2NL|CTTNBP2NL	0.31526
CTU1	0.0582815	CTU1|CTU1	0.0053701
CTU2	0.241196	CTU2|CTU2	0.369434
CUEDC1	-0.227544	CUEDC1|CUEDC1	-0.223232
CUEDC2	-0.272748	CUEDC2|CUEDC2	-0.101574
CUL1	0.254269	CUL1|CUL1	0.212104
CUL2	0.2245	CUL2|CUL2	0.31639
CUL3	-0.140533	CUL3|CUL3	-0.252944
CUL4A	-0.064958	CUL4A|CUL4A	-0.065815
CUL4B	-0.0292798	CUL4B|CUL4B	-0.128934
CUL5	-0.021459	CUL5|CUL5	0.0259797
CUL7	-0.118635	CUL7|CUL7	0.00281983
CUL9	-0.121253	CUL9|CUL9	-0.209459
CUTA	-0.197101	CUTA|CUTA	0.0511196
CUTC	0.121327	CUTC|CUTC	0.195034
CUX1	0.0796269	CUX1|CUX1	-0.0186813
CWC22	0.0720475	CWC22|CWC22	0.0999793
CWC25	-0.0565542	CWC25|CWC25	0.100944
CWC27	-0.030444	CWC27|CWC27	0.0938938
CWF19L1	0.0668634	CWF19L1|CWF19L1	-0.11668
CWF19L2	0.0271635	CWF19L2|CWF19L2	-0.0360875
CX3CL1	0.543922	CX3CL1|CX3CL1	0.447036
CXADR	0.203949	CXADR|CXADR	0.336165
CXCL10	0.460895	CXCL10|CXCL10	0.414793
CXCL12	0.0734486	CXCL12|CXCL12	-0.0658615
CXCL13	0.414991	CXCL13|CXCL13	0.0457181
CXCL14	-0.180219	CXCL14|CXCL14	-0.246085
CXCL16	0.240058	CXCL16|CXCL16	-0.146005
CXCL9	0.43923	CXCL9|CXCL9	0.316722
CXCR4	0.285746	CXCR4|CXCR4	0.0862627
CXorf23	-0.165459	CXorf23|CXorf23	-0.183048
CXorf38	0.20237	CXorf38|CXorf38	0.0926913
CXorf40A	-0.193276	CXorf40A|CXorf40A	-0.264884
CXorf49	0.037824	CXorf49|CXorf49	-0.0032825
CXorf56	0.0941765	CXorf56|CXorf56	0.152675
CXXC1	-0.0864673	CXXC1|CXXC1	-0.18135
CXXC5	-0.458298	CXXC5|CXXC5	-0.576846
CYB5A	-0.238277	CYB5A|CYB5A	-0.358563
CYB5B	0.258384	CYB5B|CYB5B	0.190347
CYB5R1	-0.451795	CYB5R1|CYB5R1	-0.420807
CYB5R2	0.244914	CYB5R2|CYB5R2	0.245584
CYB5R3	0.314703	CYB5R3|CYB5R3	0.300746
CYB5R4	0.23659	CYB5R4|CYB5R4	0.0883738
CYBA	0.402638	CYBA|CYBA	0.0458256
CYBB	0.342055	CYBB|CYBB	0.318256
CYBRD1	-0.408235	CYBRD1|CYBRD1	-0.369524
CYC1	0.106586	CYC1|CYC1	0.123886
CYCS	-0.051592	CYCS|CYCS	0.366598
CYFIP1	0.0813508	CYFIP1|CYFIP1	0.310948
CYFIP2	-0.20467	CYFIP2|CYFIP2	-0.103556
CYGB	0.0394813	CYGB|CYGB	-0.0546859
CYHR1	-0.287113	CYHR1|CYHR1	0.208397
CYLD	0.0325817	CYLD|CYLD	0.293655
CYP1B1	0.435319	CYP1B1|CYP1B1	0.370883
CYP20A1	0.0446194	CYP20A1|CYP20A1	0.00630313
CYP24A1	0.0634384	CYP24A1|CYP24A1	0.0864852
CYP27A1	0.191293	CYP27A1|CYP27A1	0.380945
CYP2J2	0.148762	CYP2J2|CYP2J2	0.102104
CYP2S1	0.0886959	CYP2S1|CYP2S1	0.136771
CYP4B1	-0.254895	CYP4B1|CYP4B1	-0.248982
CYP4F11	-0.190026	CYP4F11|CYP4F11	0.264043
CYP4X1	-0.266276	CYP4X1|CYP4X1	-0.0554929
CYP4Z1	-0.0804984	CYP4Z1|CYP4Z1	0.0127602
CYP51A1	0.00487641	CYP51A1|CYP51A1	0.0355795
CYP7B1	0.0936902	CYP7B1|CYP7B1	0.346246
CYR61	0.203983	CYR61|CYR61	0.033361
CYTH1	0.347127	CYTH1|CYTH1	0.297098
CYTH2	-0.201469	CYTH2|CYTH2	-0.197128
CYTH3	0.120348	CYTH3|CYTH3	0.142391
CYTIP	0.352182	CYTIP|CYTIP	0.118824
D2HGDH	-0.300574	D2HGDH|D2HGDH	-0.0674891
DAAM1	-0.0563992	DAAM1|DAAM1	0.0369687
DAAM2	0.0174048	DAAM2|DAAM2	0.0139652
DAB2	0.091751	DAB2|DAB2	0.138524
DAB2IP	0.0133029	DAB2IP|DAB2IP	0.27736
DACH1	-0.5112	DACH1|DACH1	-0.416649
DAD1	-0.037757	DAD1|DAD1	-0.0615772
DAG1	-0.217697	DAG1|DAG1	-0.0238544
DAGLB	0.0574269	DAGLB|DAGLB	-0.0688007
DAK	-0.360582	DAK|DAK	-0.370104
DALRD3	-0.30344	DALRD3|DALRD3	-0.389662
DAP	0.11903	DAP|DAP	-0.150778
DAP3	-0.00198147	DAP3|DAP3	0.12994
DAPK1	0.457898	DAPK1|DAPK1	0.259983
DAPK3	0.0651754	DAPK3|DAPK3	0.389116
DAPP1	0.174963	DAPP1|DAPP1	0.347647
DARS	0.230391	DARS|DARS	0.230044
DAXX	-0.0984902	DAXX|DAXX	0.143832
DAZAP1	0.158164	DAZAP1|DAZAP1	0.0866266
DAZAP2	-0.262708	DAZAP2|DAZAP2	-0.1921
DBI	0.198897	DBI|DBI	0.145387
DBN1	0.260152	DBN1|DBN1	0.179697
DBNDD1	0.196978	DBNDD1|DBNDD1	0.272108
DBNL	0.060055	DBNL|DBNL	-0.00476882
DBR1	0.0194096	DBR1|DBR1	-0.0678625
DBT	-0.162789	DBT|DBT	-0.0438316
DCAF11	-0.0853301	DCAF11|DCAF11	-0.258273
DCAF13	0.190019	DCAF13|DCAF13	0.323637
DCAF15	0.201361	DCAF15|DCAF15	0.25112
DCAF16	-0.313591	DCAF16|DCAF16	0.0162453
DCAF5	-0.203243	DCAF5|DCAF5	-0.223974
DCAF6	-0.148762	DCAF6|DCAF6	-0.264151
DCD	0.121513	DCD|DCD	-0.00907854
DCHS1	-0.0390336	DCHS1|DCHS1	-0.234678
DCHS2	0.0665074	DCHS2|DCHS2	-0.0644583
DCK	0.062867	DCK|DCK	0.0677898
DCLK1	-0.281247	DCLK1|DCLK1	-0.186523
DCLK2	0.197007	DCLK2|DCLK2	0.195851
DCN	0.0347342	DCN|DCN	-0.197077
DCP1A	-0.251811	DCP1A|DCP1A	0.0703815
DCP1B	-0.284031	DCP1B|DCP1B	-0.0769853
DCP2	-0.082124	DCP2|DCP2	0.117371
DCPS	0.317074	DCPS|DCPS	0.25209
DCTD	-0.216752	DCTD|DCTD	0.0761822
DCTN1	-0.17258	DCTN1|DCTN1	-0.00752646
DCTN2	-0.0515101	DCTN2|DCTN2	0.0714186
DCTN3	-0.155928	DCTN3|DCTN3	-0.0597659
DCTN4	-0.336884	DCTN4|DCTN4	-0.08531
DCTN6	-0.163942	DCTN6|DCTN6	-0.201659
DCTPP1	-0.0157186	DCTPP1|DCTPP1	-0.316473
DCUN1D1	0.084783	DCUN1D1|DCUN1D1	0.0742069
DCUN1D3	-0.14478	DCUN1D3|DCUN1D3	-0.0246088
DCUN1D4	0.0186741	DCUN1D4|DCUN1D4	0.0904628
DCUN1D5	0.283128	DCUN1D5|DCUN1D5	0.204852
DCXR	-0.322612	DCXR|DCXR	-0.476156
DDA1	0.220494	DDA1|DDA1	-0.195304
DDAH1	-0.302569	DDAH1|DDAH1	-0.34745
DDAH2	-0.124167	DDAH2|DDAH2	-0.0994197
DDB1	0.0404131	DDB1|DDB1	-0.203137
DDB2	-0.111651	DDB2|DDB2	-0.456479
DDHD1	0.00877511	DDHD1|DDHD1	0.0290982
DDHD2	0.154456	DDHD2|DDHD2	-0.0354136
DDI2	0.0177201	DDI2|DDI2	-0.0831122
DDO	-0.220869	DDO|DDO	-0.119983
DDOST	0.313424	DDOST|DDOST	0.455599
DDR1	-0.220835	DDR1|DDR1	0.0149596
DDRGK1	-0.193733	DDRGK1|DDRGK1	-0.185559
DDT	0.15702	DDT|DDT	-0.0137363
DDX1	0.0445599	DDX1|DDX1	-0.0917274
DDX10	0.180099	DDX10|DDX10	0.331967
DDX11	0.0979021	DDX11|DDX11	0.218794
DDX17	-0.112368	DDX17|DDX17	0.123046
DDX18	0.21154	DDX18|DDX18	0.376477
DDX19A	0.343706	DDX19A|DDX19A	0.311248
DDX19B	0.175029	DDX19B|DDX19B	-0.0603414
DDX20	-0.0364618	DDX20|DDX20	-0.0364453
DDX21	0.20647	DDX21|DDX21	0.344516
DDX23	-0.110531	DDX23|DDX23	-0.211943
DDX24	-0.216683	DDX24|DDX24	0.207443
DDX26B	0.328735	DDX26B|DDX26B	0.135462
DDX27	0.105359	DDX27|DDX27	0.40632
DDX28	0.0603534	DDX28|DDX28	-0.103618
DDX31	0.139099	DDX31|DDX31	0.136108
DDX39A	0.380985	DDX39A|DDX39A	0.42993
DDX39B	-0.134325	DDX39B|DDX39B	-0.0396226
DDX3X	0.0627468	DDX3X|DDX3X	0.164161
DDX41	-0.0623997	DDX41|DDX41	0.101758
DDX42	-0.110726	DDX42|DDX42	0.0301783
DDX46	-0.342364	DDX46|DDX46	-0.0261664
DDX47	0.049164	DDX47|DDX47	0.338482
DDX49	0.051043	DDX49|DDX49	0.344654
DDX5	-0.0296699	DDX5|DDX5	0.274912
DDX50	-0.00860737	DDX50|DDX50	0.191686
DDX51	-0.10504	DDX51|DDX51	0.0392805
DDX52	0.12057	DDX52|DDX52	0.101908
DDX54	-0.0164344	DDX54|DDX54	0.135699
DDX55	-0.0296789	DDX55|DDX55	0.185569
DDX56	-0.111351	DDX56|DDX56	0.102126
DDX58	0.0331154	DDX58|DDX58	-0.0996061
DDX59	-0.0964185	DDX59|DDX59	-0.0132802
DDX6	0.117912	DDX6|DDX6	0.284021
DDX60	0.0284801	DDX60|DDX60	-0.0913386
DEAF1	-0.230698	DEAF1|DEAF1	-0.242626
DECR1	0.107586	DECR1|DECR1	0.091696
DECR2	-0.288918	DECR2|DECR2	-0.239052
DEDD	0.132878	DEDD|DEDD	0.130021
DEF6	0.135852	DEF6|DEF6	0.231278
DEF8	0.199027	DEF8|DEF8	0.253173
DEFA4	0.0153913	DEFA4|DEFA4	0.208884
DEFB1	0.547282	DEFB1|DEFB1	0.16469
DEGS1	0.210567	DEGS1|DEGS1	0.199918
DEK	0.310944	DEK|DEK	0.235248
DENND1A	0.352429	DENND1A|DENND1A	-0.211373
DENND1B	-0.231311	DENND1B|DENND1B	-0.254367
DENND1C	0.275457	DENND1C|DENND1C	0.300058
DENND2D	-0.21319	DENND2D|DENND2D	-0.482998
DENND3	0.149229	DENND3|DENND3	0.072683
DENND4A	0.000811921	DENND4A|DENND4A	0.0296963
DENND5A	-0.0821761	DENND5A|DENND5A	-0.279732
DENR	-0.0911227	DENR|DENR	-0.145641
DEPDC5	-0.0664126	DEPDC5|DEPDC5	-0.11834
DEPTOR	-0.199423	DEPTOR|DEPTOR	-0.372674
DERA	0.25015	DERA|DERA	0.037881
DERL1	0.208316	DERL1|DERL1	0.175368
DES	0.0434537	DES|DES	0.0606054
DET1	-0.251489	DET1|DET1	-0.161517
DFFA	0.114583	DFFA|DFFA	-0.0707238
DFFB	0.0323577	DFFB|DFFB	0.0928317
DFNA5	0.273783	DFNA5|DFNA5	0.220578
DGCR14	0.0798395	DGCR14|DGCR14	0.370496
DGCR8	0.0104293	DGCR8|DGCR8	0.313218
DGKA	0.0837755	DGKA|DGKA	0.177058
DGKD	-0.244952	DGKD|DGKD	0.0479076
DGKE	-0.0895212	DGKE|DGKE	-0.198548
DGKH	0.0254164	DGKH|DGKH	0.168055
DGKQ	-0.196915	DGKQ|DGKQ	-0.469811
DGKZ	0.0784739	DGKZ|DGKZ	0.239172
DGUOK	0.0890484	DGUOK|DGUOK	-0.0795045
DHCR24	-0.177144	DHCR24|DHCR24	-0.132739
DHDDS	-0.0558312	DHDDS|DHDDS	0.236923
DHFR	0.190994	DHFR|DHFR	-0.0688681
DHODH	0.0862755	DHODH|DHODH	0.166608
DHPS	-0.394813	DHPS|DHPS	0.118334
DHRS1	-0.266036	DHRS1|DHRS1	-0.120133
DHRS11	-0.00630422	DHRS11|DHRS11	-0.0148559
DHRS13	-0.136363	DHRS13|DHRS13	-0.238638
DHRS2	-0.147703	DHRS2|DHRS2	-0.174051
DHRS3	0.267711	DHRS3|DHRS3	0.370548
DHRS4	-0.266443	DHRS4|DHRS4	-0.262638
DHRS7	-0.324507	DHRS7|DHRS7	-0.0991084
[truncated: 6,676 more rows]
